# Supplementary material for: Protective effects for HLA-B*40:01 and C*03:04 in NPM1-mutated AML: result of a large HLA association study
Source: Front Immunol. 2025 Jun 10;16:1571508. doi: 10.3389/fimmu.2025.1571508 (PMC12185502; doi:10.3389/fimmu.2025.1571508)
Supplement: Supplementary file 2 [file Table1.xlsx]

## Sheet: Legend
	Supplemental Table S1
	For each HLA gene, HLA diplotypes at alleles level are compiled in a separate excel sheet.
	The typing result with all unresolvable ambiguities and phasing issues are depicted and counted for AML patients and control group.
	The symbol "+" means "AND" and "NA", "not available".
	New alleles have the suffix "NEW".
	Alleles that have been shown not to be expressed - "Null" alleles - have been given the suffix "N".
	A "Q" suffix is used when the expression of an allele is "Questionable", given that the mutation seen in the allele has been shown to affect normal expression levels in other alleles.

## Sheet: HLA A diplotype
source	diplotype_A	Freq
AML patients	01:01 + 01:01	44
AML patients	01:01 + 01:03	1
AML patients	01:01 + 01:173	1
AML patients	01:01 + 02:01	120
AML patients	01:01 + 02:05	2
AML patients	01:01 + 02:06	3
AML patients	01:01 + 03:01	80
AML patients	01:01 + 03:02	1
AML patients	01:01 + 11:01	31
AML patients	01:01 + 23:01	10
AML patients	01:01 + 24:02	45
AML patients	01:01 + 24:03	1
AML patients	01:01 + 25:01	17
AML patients	01:01 + 26:01	16
AML patients	01:01 + 29:01	1
AML patients	01:01 + 29:02	16
AML patients	01:01 + 30:01	7
AML patients	01:01 + 30:02	2
AML patients	01:01 + 31:01	8
AML patients	01:01 + 32:01	22
AML patients	01:01 + 33:01	6
AML patients	01:01 + 33:03	5
AML patients	01:01 + 66:01	5
AML patients	01:01 + 68:01	25
AML patients	01:01 + 68:02	2
AML patients	01:01 + 69:01	1
AML patients	01:01 + 74:03	1
AML patients	01:03 + 02:01	1
AML patients	02:01 + 02:01	130
AML patients	02:01 + 02:04	1
AML patients	02:01 + 02:05	3
AML patients	02:01 + 02:06	3
AML patients	02:01 + 02:08	1
AML patients	02:01 + 03:01	144
AML patients	02:01 + 03:02	3
AML patients	02:01 + 11:01	50
AML patients	02:01 + 23:01	19
AML patients	02:01 + 24:02	93
AML patients	02:01 + 24:03	1
AML patients	02:01 + 25:01	27
AML patients	02:01 + 26:01	26
AML patients	02:01 + 29:01	2
AML patients	02:01 + 29:02	19
AML patients	02:01 + 30:01	11
AML patients	02:01 + 30:02	3
AML patients	02:01 + 31:01	25
AML patients	02:01 + 32:01	31
AML patients	02:01 + 33:01	6
AML patients	02:01 + 33:03	3
AML patients	02:01 + 34:02	2
AML patients	02:01 + 66:01	3
AML patients	02:01 + 68:01	39
AML patients	02:01 + 68:02	3
AML patients	02:02 + 25:01	1
AML patients	02:05 + 03:01	4
AML patients	02:05 + 11:01	3
AML patients	02:05 + 26:01	2
AML patients	02:05 + 29:02	1
AML patients	02:05 + 31:01	2
AML patients	02:05 + 32:01	3
AML patients	02:05 + 68:02	1
AML patients	02:06 + 26:01	1
AML patients	02:06 + 68:02	1
AML patients	02:07 + 25:01	1
AML patients	02:07 + 26:01	1
AML patients	02:08 + 25:01	1
AML patients	02:149 + 03:01	1
AML patients	02:17 + 23:01	2
AML patients	02:17 + 68:01	1
AML patients	03:01 + 03:01	54
AML patients	03:01 + 11:01	28
AML patients	03:01 + 23:01	10
AML patients	03:01 + 24:02	46
AML patients	03:01 + 25:01	13
AML patients	03:01 + 26:01	13
AML patients	03:01 + 26:08	1
AML patients	03:01 + 29:01	2
AML patients	03:01 + 29:02	8
AML patients	03:01 + 30:01	7
AML patients	03:01 + 30:02	3
AML patients	03:01 + 30:04	4
AML patients	03:01 + 31:01	7
AML patients	03:01 + 32:01	19
AML patients	03:01 + 32:03	1
AML patients	03:01 + 33:01	2
AML patients	03:01 + 33:03	1
AML patients	03:01 + 66:01	8
AML patients	03:01 + 68:01	16
AML patients	03:01 + 68:02	3
AML patients	03:01 + 74:03	1
AML patients	03:02 + 11:01	1
AML patients	03:02 + 24:02	1
AML patients	03:02 + 24:03	1
AML patients	11:01 + 11:01	2
AML patients	11:01 + 23:01	6
AML patients	11:01 + 24:02	16
AML patients	11:01 + 25:01	5
AML patients	11:01 + 26:01	7
AML patients	11:01 + 29:01	1
AML patients	11:01 + 29:02	6
AML patients	11:01 + 30:01	3
AML patients	11:01 + 30:02	1
AML patients	11:01 + 30:04	1
AML patients	11:01 + 31:01	2
AML patients	11:01 + 32:01	5
AML patients	11:01 + 33:01	2
AML patients	11:01 + 33:03	1
AML patients	11:01 + 68:01	3
AML patients	11:01 + 68:02	2
AML patients	23:01 + 23:01	2
AML patients	23:01 + 24:02	9
AML patients	23:01 + 24:03	1
AML patients	23:01 + 24:07	1
AML patients	23:01 + 26:01	4
AML patients	23:01 + 29:02	2
AML patients	23:01 + 30:02	2
AML patients	23:01 + 31:01	1
AML patients	23:01 + 32:01	2
AML patients	23:01 + 33:01	1
AML patients	23:01 + 36:01	1
AML patients	23:01 + 68:01	1
AML patients	23:01 + 68:12	1
AML patients	24:02 + 24:02	22
AML patients	24:02 + 24:03	3
AML patients	24:02 + 25:01	8
AML patients	24:02 + 26:01	15
AML patients	24:02 + 26:08	1
AML patients	24:02 + 29:01	1
AML patients	24:02 + 29:02	6
AML patients	24:02 + 30:01	5
AML patients	24:02 + 30:02	1
AML patients	24:02 + 31:01	3
AML patients	24:02 + 32:01	12
AML patients	24:02 + 33:03	1
AML patients	24:02 + 68:01	7
AML patients	24:02 + 68:02	4
AML patients	24:03 + 32:01	1
AML patients	24:03 + 68:01	2
AML patients	24:07 + 33:03	1
AML patients	24:07 + 34:05	1
AML patients	25:01 + 25:01	2
AML patients	25:01 + 26:01	4
AML patients	25:01 + 29:02	1
AML patients	25:01 + 30:01	4
AML patients	25:01 + 31:01	1
AML patients	25:01 + 32:01	4
AML patients	25:01 + 33:01	1
AML patients	25:01 + 33:03	1
AML patients	25:01 + 66:01	2
AML patients	25:01 + 68:01	4
AML patients	25:01 + 68:02	1
AML patients	26:01 + 30:01	3
AML patients	26:01 + 30:02	2
AML patients	26:01 + 31:01	2
AML patients	26:01 + 32:01	2
AML patients	26:01 + 33:01	3
AML patients	26:01 + 33:03	2
AML patients	26:01 + 66:01	3
AML patients	26:01 + 68:01	5
AML patients	26:08 + 32:01	1
AML patients	29:02 + 29:02	1
AML patients	29:02 + 30:01	2
AML patients	29:02 + 31:01	1
AML patients	29:02 + 32:01	3
AML patients	29:02 + 68:01	3
AML patients	29:02 + 68:02	2
AML patients	29:02 + 68:18N	1
AML patients	30:01 + 31:01	2
AML patients	30:01 + 32:01	3
AML patients	30:01 + 68:01	2
AML patients	30:02 + 31:01	2
AML patients	30:02 + 32:01	1
AML patients	30:02 + 68:02	2
AML patients	31:01 + 32:01	1
AML patients	31:01 + 33:01	1
AML patients	31:01 + 33:03	1
AML patients	31:01 + 66:01	1
AML patients	31:01 + 68:01	1
AML patients	31:01 + 68:02	2
AML patients	32:01 + 32:01	1
AML patients	32:01 + 33:01	3
AML patients	32:01 + 66:01	2
AML patients	32:01 + 68:01	5
AML patients	32:01 + 68:02	1
AML patients	33:01 + 33:03	1
AML patients	33:01 + 68:01	1
AML patients	66:01 + 68:01	1
AML patients	68:01 + 68:02	1
AML patients	68:02 + 68:02	1
AML patients	NA:NA + NA:NA	9
Control group	01:01 + 01:01	1224
Control group	01:01 + 01:03	3
Control group	01:01 + 01:06	3
Control group	01:01 + 02:01	4617
Control group	01:01 + 02:02	11
Control group	01:01 + 02:05	104
Control group	01:01 + 02:06	24
Control group	01:01 + 02:07	1
Control group	01:01 + 02:08	7
Control group	01:01 + 02:11	1
Control group	01:01 + 02:151	1
Control group	01:01 + 02:17	22
Control group	01:01 + 02:22	2
Control group	01:01 + 02:27	2
Control group	01:01 + 02:29	1
Control group	01:01 + 02:30	12
Control group	01:01 + 02:35	4
Control group	01:01 + 02:646	1
Control group	01:01 + 03:01	2413
Control group	01:01 + 03:02	35
Control group	01:01 + 03:111	1
Control group	01:01 + 03:14	1
Control group	01:01 + 03:33	1
Control group	01:01 + 03:47	1
Control group	01:01 + 03:65	1
Control group	01:01 + 11:01	841
Control group	01:01 + 11:12	1
Control group	01:01 + 23:01	326
Control group	01:01 + 24:02	1429
Control group	01:01 + 24:03	29
Control group	01:01 + 24:07	1
Control group	01:01 + 24:106	1
Control group	01:01 + 24:110	1
Control group	01:01 + 24:32	1
Control group	01:01 + 24:52	1
Control group	01:01 + 25:01	413
Control group	01:01 + 26:01	495
Control group	01:01 + 26:08	17
Control group	01:01 + 29:01	45
Control group	01:01 + 29:02	388
Control group	01:01 + 29:10	2
Control group	01:01 + 30:01	245
Control group	01:01 + 30:02	72
Control group	01:01 + 30:04	12
Control group	01:01 + 31:01	389
Control group	01:01 + 31:26	1
Control group	01:01 + 32:01	606
Control group	01:01 + 33:01	95
Control group	01:01 + 33:03	60
Control group	01:01 + 33:05	2
Control group	01:01 + 34:02	5
Control group	01:01 + 36:01	1
Control group	01:01 + 66:01	68
Control group	01:01 + 68:01	566
Control group	01:01 + 68:02	100
Control group	01:01 + 68:12	1
Control group	01:01 + 68:13	1
Control group	01:01 + 68:24	2
Control group	01:01 + 69:01	8
Control group	01:01 + 74:01	2
Control group	01:01 + 74:03	4
Control group	01:01 + 74:06	1
Control group	01:01 + 80:01	4
Control group	01:02 + 02:01	1
Control group	01:02 + 03:01	1
Control group	01:02 + 25:01	1
Control group	01:02 + 68:01	1
Control group	01:03 + 02:01	7
Control group	01:03 + 03:01	3
Control group	01:03 + 11:01	2
Control group	01:03 + 26:01	1
Control group	01:03 + 29:01	1
Control group	01:03 + 29:02	2
Control group	01:03 + 32:01	2
Control group	01:06 + 02:06	1
Control group	01:06 + 03:01	1
Control group	01:06 + 24:02	1
Control group	01:06 + 68:02	1
Control group	01:21 + 32:01	1
Control group	01:25 + 26:01	1
Control group	01:26 + 11:01	1
Control group	01:69 + 32:01	1
Control group	02:01 + 02:01	4176
Control group	02:01 + 02:02	15
Control group	02:01 + 02:03	1
Control group	02:01 + 02:05	211
Control group	02:01 + 02:06	60
Control group	02:01 + 02:07	4
Control group	02:01 + 02:08	6
Control group	02:01 + 02:17	24
Control group	02:01 + 02:20	1
Control group	02:01 + 02:22	6
Control group	02:01 + 02:27	2
Control group	02:01 + 02:29	1
Control group	02:01 + 02:30	15
Control group	02:01 + 02:35	5
Control group	02:01 + 02:56	1
Control group	02:01 + 02:74	1
Control group	02:01 + 03:01	4398
Control group	02:01 + 03:02	63
Control group	02:01 + 03:05	4
Control group	02:01 + 03:28	1
Control group	02:01 + 03:33	1
Control group	02:01 + 03:NEW	1
Control group	02:01 + 11:01	1509
Control group	02:01 + 11:04	1
Control group	02:01 + 11:12	1
Control group	02:01 + 11:29	1
Control group	02:01 + 23:01	602
Control group	02:01 + 24:02	2631
Control group	02:01 + 24:03	55
Control group	02:01 + 24:07	5
Control group	02:01 + 24:26	1
Control group	02:01 + 24:28	2
Control group	02:01 + 24:29	1
Control group	02:01 + 24:324	1
Control group	02:01 + 24:43	1
Control group	02:01 + 24:72	1
Control group	02:01 + 25:01	705
Control group	02:01 + 26:01	909
Control group	02:01 + 26:08	23
Control group	02:01 + 26:09	1
Control group	02:01 + 26:13	1
Control group	02:01 + 26:15	3
Control group	02:01 + 26:NEW	1
Control group	02:01 + 29:01	73
Control group	02:01 + 29:02	677
Control group	02:01 + 29:10	4
Control group	02:01 + 29:34	1
Control group	02:01 + 29:44	1
Control group	02:01 + 30:01	394
Control group	02:01 + 30:02	140
Control group	02:01 + 30:04	33
Control group	02:01 + 30:10	1
Control group	02:01 + 30:NEW	1
Control group	02:01 + 31:01	732
Control group	02:01 + 31:08	1
Control group	02:01 + 31:27	1
Control group	02:01 + 32:01	1040
Control group	02:01 + 32:04	3
Control group	02:01 + 32:18	1
Control group	02:01 + 33:01	180
Control group	02:01 + 33:03	112
Control group	02:01 + 33:05	11
Control group	02:01 + 33:12	1
Control group	02:01 + 34:02	10
Control group	02:01 + 36:01	2
Control group	02:01 + 66:01	138
Control group	02:01 + 68:01	1067
Control group	02:01 + 68:02	185
Control group	02:01 + 68:12	2
Control group	02:01 + 68:24	1
Control group	02:01 + 68:35	1
Control group	02:01 + 68:37	1
Control group	02:01 + 69:01	29
Control group	02:01 + 74:03	16
Control group	02:01 + 74:06	3
Control group	02:01 + 80:01	6
Control group	02:02 + 02:06	1
Control group	02:02 + 03:01	7
Control group	02:02 + 11:01	2
Control group	02:02 + 23:01	1
Control group	02:02 + 24:02	7
Control group	02:02 + 25:01	1
Control group	02:02 + 26:01	2
Control group	02:02 + 29:02	2
Control group	02:02 + 31:01	2
Control group	02:02 + 32:01	3
Control group	02:02 + 68:01	2
Control group	02:04 + 24:02	1
Control group	02:05 + 02:05	2
Control group	02:05 + 02:06	1
Control group	02:05 + 03:01	127
Control group	02:05 + 03:02	3
Control group	02:05 + 11:01	47
Control group	02:05 + 23:01	24
Control group	02:05 + 24:02	72
Control group	02:05 + 24:03	2
Control group	02:05 + 25:01	22
Control group	02:05 + 26:01	25
Control group	02:05 + 29:01	2
Control group	02:05 + 29:02	18
Control group	02:05 + 30:01	5
Control group	02:05 + 30:02	2
Control group	02:05 + 30:04	1
Control group	02:05 + 31:01	15
Control group	02:05 + 32:01	28
Control group	02:05 + 33:01	5
Control group	02:05 + 33:03	4
Control group	02:05 + 34:02	1
Control group	02:05 + 66:01	5
Control group	02:05 + 68:01	23
Control group	02:05 + 68:02	3
Control group	02:06 + 02:06	1
Control group	02:06 + 03:01	19
Control group	02:06 + 11:01	14
Control group	02:06 + 23:01	3
Control group	02:06 + 24:02	19
Control group	02:06 + 25:01	4
Control group	02:06 + 26:01	8
Control group	02:06 + 29:02	2
Control group	02:06 + 30:01	2
Control group	02:06 + 30:02	1
Control group	02:06 + 31:01	8
Control group	02:06 + 32:01	6
Control group	02:06 + 33:01	4
Control group	02:06 + 66:01	2
Control group	02:06 + 68:01	6
Control group	02:06 + 68:02	1
Control group	02:07 + 02:01	1
Control group	02:07 + 03:01	4
Control group	02:08 + 03:01	1
Control group	02:08 + 11:01	3
Control group	02:08 + 25:01	2
Control group	02:08 + 26:01	2
Control group	02:08 + 31:01	1
Control group	02:08 + 68:01	1
Control group	02:11 + 23:01	1
Control group	02:125N + 02:01	1
Control group	02:133 + 24:02	1
Control group	02:151 + 03:01	1
Control group	02:151 + 11:01	1
Control group	02:17 + 03:01	15
Control group	02:17 + 11:01	2
Control group	02:17 + 23:01	1
Control group	02:17 + 24:02	14
Control group	02:17 + 25:01	4
Control group	02:17 + 26:01	5
Control group	02:17 + 29:02	3
Control group	02:17 + 30:02	1
Control group	02:17 + 32:01	3
Control group	02:17 + 33:03	1
Control group	02:17 + 66:01	2
Control group	02:17 + 68:01	3
Control group	02:17 + 68:02	1
Control group	02:182 + 23:01	1
Control group	02:20 + 24:02	1
Control group	02:20 + 31:01	1
Control group	02:20 + 66:01	1
Control group	02:20 + 68:02	1
Control group	02:22 + 03:01	4
Control group	02:22 + 23:01	1
Control group	02:22 + 24:02	2
Control group	02:227N + 24:02	1
Control group	02:24 + 31:01	1
Control group	02:24 + 68:02	1
Control group	02:27 + 03:01	1
Control group	02:27 + 11:01	1
Control group	02:27 + 24:02	2
Control group	02:29 + 03:01	1
Control group	02:29 + 11:01	2
Control group	02:29 + 24:02	1
Control group	02:29 + 26:01	1
Control group	02:30 + 03:01	9
Control group	02:30 + 03:02	1
Control group	02:30 + 11:01	4
Control group	02:30 + 24:02	4
Control group	02:30 + 29:02	1
Control group	02:30 + 30:01	2
Control group	02:30 + 32:01	2
Control group	02:30 + 68:02	1
Control group	02:35 + 03:01	1
Control group	02:35 + 11:01	3
Control group	02:35 + 24:02	2
Control group	02:35 + 25:01	3
Control group	02:35 + 26:01	4
Control group	02:35 + 29:01	1
Control group	02:35 + 29:02	2
Control group	02:35 + 32:01	2
Control group	02:35 + 68:01	1
Control group	02:38 + 68:01	1
Control group	02:445 + 29:02	1
Control group	02:56 + 03:01	1
Control group	02:85 + 68:01	1
Control group	03:01 + 03:01	1175
Control group	03:01 + 03:02	39
Control group	03:01 + 03:05	1
Control group	03:01 + 03:111	1
Control group	03:01 + 03:28	3
Control group	03:01 + 03:74	1
Control group	03:01 + 11:01	812
Control group	03:01 + 11:04	1
Control group	03:01 + 11:12	1
Control group	03:01 + 11:29	1
Control group	03:01 + 11:30	1
Control group	03:01 + 23:01	410
Control group	03:01 + 24:02	1441
Control group	03:01 + 24:03	27
Control group	03:01 + 24:07	2
Control group	03:01 + 24:122	1
Control group	03:01 + 24:145	1
Control group	03:01 + 24:176	1
Control group	03:01 + 24:29	1
Control group	03:01 + 24:31	1
Control group	03:01 + 25:01	383
Control group	03:01 + 25:NEW	1
Control group	03:01 + 26:01	498
Control group	03:01 + 26:08	12
Control group	03:01 + 29:01	39
Control group	03:01 + 29:02	363
Control group	03:01 + 30:01	227
Control group	03:01 + 30:02	87
Control group	03:01 + 30:04	14
Control group	03:01 + 31:01	369
Control group	03:01 + 32:01	602
Control group	03:01 + 32:03	1
Control group	03:01 + 32:04	1
Control group	03:01 + 32:18	1
Control group	03:01 + 33:01	111
Control group	03:01 + 33:03	61
Control group	03:01 + 33:05	3
Control group	03:01 + 34:02	7
Control group	03:01 + 66:01	69
Control group	03:01 + 68:01	581
Control group	03:01 + 68:02	113
Control group	03:01 + 68:12	2
Control group	03:01 + 68:24	2
Control group	03:01 + 68:26	1
Control group	03:01 + 68:37	1
Control group	03:01 + 69:01	5
Control group	03:01 + 74:01	2
Control group	03:01 + 74:03	10
Control group	03:01 + 80:01	2
Control group	03:02 + 11:01	6
Control group	03:02 + 23:01	4
Control group	03:02 + 24:02	17
Control group	03:02 + 25:01	10
Control group	03:02 + 26:01	4
Control group	03:02 + 26:08	1
Control group	03:02 + 29:02	2
Control group	03:02 + 30:01	4
Control group	03:02 + 30:02	1
Control group	03:02 + 31:01	6
Control group	03:02 + 32:01	3
Control group	03:02 + 32:04	1
Control group	03:02 + 68:01	9
Control group	03:02 + 68:02	2
Control group	03:02 + 69:01	1
Control group	03:02 + 74:03	2
Control group	03:05 + 11:01	1
Control group	03:05 + 24:02	1
Control group	03:05 + 68:02	1
Control group	03:07 + 29:01	1
Control group	03:08 + 25:01	1
Control group	03:08 + 31:01	1
Control group	03:22 + 23:01	1
Control group	03:22 + 26:01	2
Control group	03:31 + 68:01	1
Control group	03:48 + 24:02	1
Control group	11:01 + 11:01	132
Control group	11:01 + 23:01	121
Control group	11:01 + 24:02	518
Control group	11:01 + 24:03	11
Control group	11:01 + 24:32	1
Control group	11:01 + 24:43	1
Control group	11:01 + 24:58	1
Control group	11:01 + 25:01	122
Control group	11:01 + 26:01	160
Control group	11:01 + 26:08	4
Control group	11:01 + 26:09	1
Control group	11:01 + 29:01	18
Control group	11:01 + 29:02	116
Control group	11:01 + 30:01	92
Control group	11:01 + 30:02	18
Control group	11:01 + 30:04	8
Control group	11:01 + 31:01	124
Control group	11:01 + 32:01	169
Control group	11:01 + 32:03	1
Control group	11:01 + 32:04	1
Control group	11:01 + 33:01	27
Control group	11:01 + 33:03	19
Control group	11:01 + 34:02	2
Control group	11:01 + 36:04	1
Control group	11:01 + 66:01	32
Control group	11:01 + 68:01	196
Control group	11:01 + 68:02	46
Control group	11:01 + 69:01	2
Control group	11:01 + 74:03	2
Control group	11:01 + 80:01	1
Control group	11:04 + 24:02	1
Control group	11:04 + 26:01	1
Control group	11:04 + 68:01	1
Control group	11:12 + 24:02	1
Control group	11:12 + 26:01	1
Control group	23:01 + 23:01	20
Control group	23:01 + 24:02	189
Control group	23:01 + 24:03	3
Control group	23:01 + 24:187	1
Control group	23:01 + 24:58	1
Control group	23:01 + 25:01	54
Control group	23:01 + 26:01	62
Control group	23:01 + 26:08	4
Control group	23:01 + 29:01	8
Control group	23:01 + 29:02	43
Control group	23:01 + 30:01	25
Control group	23:01 + 30:02	10
Control group	23:01 + 30:04	4
Control group	23:01 + 31:01	70
Control group	23:01 + 31:27	1
Control group	23:01 + 32:01	73
Control group	23:01 + 33:01	11
Control group	23:01 + 33:03	14
Control group	23:01 + 34:02	2
Control group	23:01 + 36:01	1
Control group	23:01 + 66:01	7
Control group	23:01 + 68:01	84
Control group	23:01 + 68:02	11
Control group	23:01 + 68:24	1
Control group	23:01 + 69:01	3
Control group	23:01 + 74:01	1
Control group	23:01 + 74:03	1
Control group	24:02 + 24:02	412
Control group	24:02 + 24:03	15
Control group	24:02 + 24:07	1
Control group	24:02 + 24:32	1
Control group	24:02 + 25:01	245
Control group	24:02 + 26:01	292
Control group	24:02 + 26:08	9
Control group	24:02 + 29:01	25
Control group	24:02 + 29:02	257
Control group	24:02 + 29:10	1
Control group	24:02 + 30:01	129
Control group	24:02 + 30:02	37
Control group	24:02 + 30:04	4
Control group	24:02 + 31:01	229
Control group	24:02 + 31:26	1
Control group	24:02 + 32:01	372
Control group	24:02 + 32:04	1
Control group	24:02 + 32:08	1
Control group	24:02 + 33:01	71
Control group	24:02 + 33:03	30
Control group	24:02 + 33:05	1
Control group	24:02 + 34:02	3
Control group	24:02 + 36:01	1
Control group	24:02 + 66:01	47
Control group	24:02 + 68:01	349
Control group	24:02 + 68:02	58
Control group	24:02 + 68:24	1
Control group	24:02 + 68:37	1
Control group	24:02 + 69:01	4
Control group	24:02 + 74:03	8
Control group	24:02 + 80:01	2
Control group	24:03 + 25:01	5
Control group	24:03 + 26:01	5
Control group	24:03 + 29:02	4
Control group	24:03 + 30:01	1
Control group	24:03 + 30:02	2
Control group	24:03 + 30:04	1
Control group	24:03 + 31:01	3
Control group	24:03 + 32:01	8
Control group	24:03 + 33:01	2
Control group	24:03 + 33:03	1
Control group	24:03 + 34:02	1
Control group	24:03 + 66:01	2
Control group	24:03 + 68:01	9
Control group	24:03 + 68:02	3
Control group	24:07 + 68:01	1
Control group	24:13 + 66:01	1
Control group	24:31 + 26:08	1
Control group	24:31 + 33:01	1
Control group	24:56 + 30:01	1
Control group	24:58 + 29:02	1
Control group	25:01 + 25:01	31
Control group	25:01 + 26:01	81
Control group	25:01 + 26:13	1
Control group	25:01 + 29:01	6
Control group	25:01 + 29:02	73
Control group	25:01 + 30:01	38
Control group	25:01 + 30:02	11
Control group	25:01 + 30:04	4
Control group	25:01 + 31:01	65
Control group	25:01 + 31:39	1
Control group	25:01 + 32:01	99
Control group	25:01 + 33:01	14
Control group	25:01 + 33:03	9
Control group	25:01 + 33:05	1
Control group	25:01 + 33:27	1
Control group	25:01 + 34:02	2
Control group	25:01 + 66:01	14
Control group	25:01 + 68:01	121
Control group	25:01 + 68:02	16
Control group	25:01 + 68:24	1
Control group	25:01 + 69:01	2
Control group	25:01 + 74:03	3
Control group	26:01 + 26:01	55
Control group	26:01 + 26:08	2
Control group	26:01 + 29:01	14
Control group	26:01 + 29:02	59
Control group	26:01 + 30:01	45
Control group	26:01 + 30:02	11
Control group	26:01 + 30:04	4
Control group	26:01 + 31:01	83
Control group	26:01 + 32:01	110
Control group	26:01 + 33:01	22
Control group	26:01 + 33:03	6
Control group	26:01 + 34:01	1
Control group	26:01 + 34:02	1
Control group	26:01 + 66:01	9
Control group	26:01 + 68:01	131
Control group	26:01 + 68:02	17
Control group	26:01 + 69:01	4
Control group	26:01 + 74:03	3
Control group	26:01 + 80:01	1
Control group	26:08 + 29:01	1
Control group	26:08 + 29:02	1
Control group	26:08 + 30:01	2
Control group	26:08 + 31:01	3
Control group	26:08 + 32:01	4
Control group	26:08 + 33:01	1
Control group	26:08 + 68:01	2
Control group	26:09 + 32:01	1
Control group	26:09 + 68:02	1
Control group	26:15 + 25:01	1
Control group	26:15 + 31:01	1
Control group	26:65 + 68:01	1
Control group	29:01 + 29:02	11
Control group	29:01 + 30:01	3
Control group	29:01 + 30:02	1
Control group	29:01 + 30:04	2
Control group	29:01 + 31:01	7
Control group	29:01 + 32:01	9
Control group	29:01 + 32:18	1
Control group	29:01 + 33:01	2
Control group	29:01 + 33:03	1
Control group	29:01 + 68:01	9
Control group	29:01 + 68:02	1
Control group	29:02 + 29:02	36
Control group	29:02 + 30:01	35
Control group	29:02 + 30:02	9
Control group	29:02 + 30:04	4
Control group	29:02 + 31:01	56
Control group	29:02 + 32:01	74
Control group	29:02 + 33:01	15
Control group	29:02 + 33:03	13
Control group	29:02 + 66:01	12
Control group	29:02 + 68:01	79
Control group	29:02 + 68:02	14
Control group	29:02 + 69:01	1
Control group	29:02 + 74:01	1
Control group	29:02 + 74:03	1
Control group	29:02 + 80:01	1
Control group	30:01 + 30:01	16
Control group	30:01 + 30:02	7
Control group	30:01 + 31:01	36
Control group	30:01 + 32:01	50
Control group	30:01 + 33:01	9
Control group	30:01 + 33:03	6
Control group	30:01 + 33:05	2
Control group	30:01 + 33:27	1
Control group	30:01 + 34:02	2
Control group	30:01 + 66:01	10
Control group	30:01 + 68:01	58
Control group	30:01 + 68:02	11
Control group	30:01 + 69:01	1
Control group	30:01 + 74:03	1
Control group	30:01 + 74:06	1
Control group	30:02 + 30:02	1
Control group	30:02 + 30:04	1
Control group	30:02 + 31:01	13
Control group	30:02 + 32:01	24
Control group	30:02 + 33:01	3
Control group	30:02 + 66:01	2
Control group	30:02 + 68:01	16
Control group	30:02 + 68:02	3
Control group	30:04 + 32:01	5
Control group	30:04 + 33:01	1
Control group	30:04 + 33:03	2
Control group	30:04 + 66:01	3
Control group	30:04 + 68:01	5
Control group	30:40 + 68:01	1
Control group	31:01 + 31:01	27
Control group	31:01 + 32:01	80
Control group	31:01 + 32:03	1
Control group	31:01 + 33:01	25
Control group	31:01 + 33:03	9
Control group	31:01 + 66:01	8
Control group	31:01 + 68:01	82
Control group	31:01 + 68:02	16
Control group	31:01 + 74:01	2
Control group	32:01 + 32:01	61
Control group	32:01 + 32:04	2
Control group	32:01 + 33:01	21
Control group	32:01 + 33:03	12
Control group	32:01 + 33:05	3
Control group	32:01 + 34:01	1
Control group	32:01 + 34:02	3
Control group	32:01 + 43:01	1
Control group	32:01 + 66:01	18
Control group	32:01 + 68:01	131
Control group	32:01 + 68:02	25
Control group	32:01 + 69:01	4
Control group	32:01 + 74:03	2
Control group	32:01 + 80:01	1
Control group	32:27N + 31:01	1
Control group	33:01 + 33:01	1
Control group	33:01 + 33:03	2
Control group	33:01 + 34:02	1
Control group	33:01 + 66:01	5
Control group	33:01 + 68:01	21
Control group	33:01 + 68:02	5
Control group	33:01 + 69:01	2
Control group	33:03 + 36:01	1
Control group	33:03 + 66:01	2
Control group	33:03 + 68:01	15
Control group	33:05 + 68:02	1
Control group	33:09 + 31:01	1
Control group	34:02 + 68:01	1
Control group	36:01 + 66:02	1
Control group	66:01 + 66:01	4
Control group	66:01 + 68:01	15
Control group	66:01 + 68:02	4
Control group	68:01 + 68:01	74
Control group	68:01 + 68:02	27
Control group	68:01 + 69:01	1
Control group	68:01 + 74:03	1
Control group	68:01 + 80:01	1
Control group	68:02 + 68:02	1
Control group	NA:NA + NA:NA	604

## Sheet: HLA B diplotype
source	diplotype_B	Freq
AML patients	07:02 + 07:02	31
AML patients	07:02 + 07:04	2
AML patients	07:02 + 07:05	1
AML patients	07:02 + 08:01	38
AML patients	07:02 + 13:02	12
AML patients	07:02 + 14:01	1
AML patients	07:02 + 14:02	8
AML patients	07:02 + 15:01	34
AML patients	07:02 + 15:17	1
AML patients	07:02 + 18:01	24
AML patients	07:02 + 18:03	1
AML patients	07:02 + 27:02	5
AML patients	07:02 + 27:05	13
AML patients	07:02 + 27:07	1
AML patients	07:02 + 35:01	33
AML patients	07:02 + 35:02	5
AML patients	07:02 + 35:03	6
AML patients	07:02 + 37:01	7
AML patients	07:02 + 38:01	9
AML patients	07:02 + 39:01	9
AML patients	07:02 + 39:06	2
AML patients	07:02 + 40:01	24
AML patients	07:02 + 40:02	4
AML patients	07:02 + 41:01	1
AML patients	07:02 + 41:02	6
AML patients	07:02 + 44:02	36
AML patients	07:02 + 44:03	11
AML patients	07:02 + 44:05	2
AML patients	07:02 + 44:41	1
AML patients	07:02 + 45:01	2
AML patients	07:02 + 49:01	6
AML patients	07:02 + 50:01	5
AML patients	07:02 + 51:01	17
AML patients	07:02 + 51:07	2
AML patients	07:02 + 52:01	5
AML patients	07:02 + 53:01	3
AML patients	07:02 + 55:01	6
AML patients	07:02 + 57:01	18
AML patients	07:02 + 58:01	2
AML patients	07:02 + 73:01	1
AML patients	07:02 + 78:02	1
AML patients	07:04 + 14:02	1
AML patients	07:05 + 08:01	1
AML patients	07:05 + 27:05	1
AML patients	07:05 + 35:01	2
AML patients	07:05 + 40:01	2
AML patients	07:05 + 44:02	1
AML patients	07:05 + 51:01	2
AML patients	07:05 + 55:01	1
AML patients	07:09 + 40:01	1
AML patients	07:14 + 15:01	1
AML patients	07:14 + 27:05	1
AML patients	08:01 + 08:01	17
AML patients	08:01 + 13:02	7
AML patients	08:01 + 14:01	1
AML patients	08:01 + 14:02	7
AML patients	08:01 + 15:01	26
AML patients	08:01 + 15:09	1
AML patients	08:01 + 15:16	1
AML patients	08:01 + 15:17	1
AML patients	08:01 + 18:01	21
AML patients	08:01 + 27:02	2
AML patients	08:01 + 27:05	11
AML patients	08:01 + 27:07	1
AML patients	08:01 + 35:01	19
AML patients	08:01 + 35:02	2
AML patients	08:01 + 35:03	15
AML patients	08:01 + 37:01	7
AML patients	08:01 + 38:01	8
AML patients	08:01 + 39:01	4
AML patients	08:01 + 39:06	1
AML patients	08:01 + 40:01	11
AML patients	08:01 + 40:02	3
AML patients	08:01 + 41:02	3
AML patients	08:01 + 44:02	28
AML patients	08:01 + 44:03	16
AML patients	08:01 + 44:04	2
AML patients	08:01 + 44:05	4
AML patients	08:01 + 45:01	3
AML patients	08:01 + 46:01	1
AML patients	08:01 + 47:01	1
AML patients	08:01 + 49:01	1
AML patients	08:01 + 50:01	6
AML patients	08:01 + 51:01	19
AML patients	08:01 + 52:01	1
AML patients	08:01 + 55:01	5
AML patients	08:01 + 56:01	1
AML patients	08:01 + 57:01	12
AML patients	08:01 + 73:01	1
AML patients	13:02 + 13:02	2
AML patients	13:02 + 14:02	3
AML patients	13:02 + 15:01	8
AML patients	13:02 + 15:17	2
AML patients	13:02 + 15:18	1
AML patients	13:02 + 15:71	1
AML patients	13:02 + 18:01	8
AML patients	13:02 + 18:03	1
AML patients	13:02 + 27:05	3
AML patients	13:02 + 35:01	12
AML patients	13:02 + 35:03	3
AML patients	13:02 + 37:01	1
AML patients	13:02 + 38:01	1
AML patients	13:02 + 39:01	1
AML patients	13:02 + 39:06	2
AML patients	13:02 + 40:01	4
AML patients	13:02 + 40:02	2
AML patients	13:02 + 44:02	5
AML patients	13:02 + 44:03	6
AML patients	13:02 + 44:05	1
AML patients	13:02 + 50:01	1
AML patients	13:02 + 51:01	5
AML patients	13:02 + 52:01	2
AML patients	13:02 + 55:01	3
AML patients	13:02 + 56:01	1
AML patients	13:02 + 57:01	1
AML patients	14:01 + 14:01	1
AML patients	14:01 + 14:02	1
AML patients	14:01 + 18:01	2
AML patients	14:01 + 27:05	1
AML patients	14:01 + 44:05	1
AML patients	14:01 + 49:01	1
AML patients	14:01 + 55:01	1
AML patients	14:02 + 14:02	3
AML patients	14:02 + 15:01	4
AML patients	14:02 + 15:03	1
AML patients	14:02 + 18:01	4
AML patients	14:02 + 27:02	1
AML patients	14:02 + 27:05	3
AML patients	14:02 + 35:01	1
AML patients	14:02 + 35:02	1
AML patients	14:02 + 35:03	2
AML patients	14:02 + 40:01	3
AML patients	14:02 + 40:02	1
AML patients	14:02 + 44:02	8
AML patients	14:02 + 44:03	4
AML patients	14:02 + 49:01	2
AML patients	14:02 + 51:01	4
AML patients	14:02 + 52:01	2
AML patients	14:02 + 57:01	2
AML patients	14:02 + 58:01	1
AML patients	15:01 + 15:01	15
AML patients	15:01 + 18:01	11
AML patients	15:01 + 27:02	1
AML patients	15:01 + 27:05	15
AML patients	15:01 + 35:01	15
AML patients	15:01 + 35:02	3
AML patients	15:01 + 35:03	3
AML patients	15:01 + 38:01	4
AML patients	15:01 + 39:01	5
AML patients	15:01 + 39:06	1
AML patients	15:01 + 40:01	12
AML patients	15:01 + 40:02	2
AML patients	15:01 + 41:01	3
AML patients	15:01 + 44:02	27
AML patients	15:01 + 44:03	7
AML patients	15:01 + 44:04	1
AML patients	15:01 + 44:05	1
AML patients	15:01 + 50:01	3
AML patients	15:01 + 51:01	10
AML patients	15:01 + 52:01	1
AML patients	15:01 + 55:01	2
AML patients	15:01 + 56:01	1
AML patients	15:01 + 57:01	8
AML patients	15:03 + 18:01	1
AML patients	15:03 + 44:03	1
AML patients	15:03 + 49:01	1
AML patients	15:07 + 27:05	1
AML patients	15:08 + 51:01	1
AML patients	15:09 + 39:01	1
AML patients	15:10 + 38:01	1
AML patients	15:17 + 18:01	1
AML patients	15:17 + 27:02	1
AML patients	15:17 + 35:01	1
AML patients	15:17 + 38:01	1
AML patients	15:17 + 40:01	1
AML patients	15:17 + 41:02	1
AML patients	15:17 + 44:02	1
AML patients	15:17 + 44:03	1
AML patients	15:17 + 55:01	1
AML patients	15:17 + 57:01	3
AML patients	15:18 + 18:01	2
AML patients	15:18 + 35:01	1
AML patients	15:18 + 35:08	2
AML patients	15:24 + 44:02	1
AML patients	18:01 + 18:01	7
AML patients	18:01 + 18:03	1
AML patients	18:01 + 27:02	1
AML patients	18:01 + 27:05	10
AML patients	18:01 + 27:10	1
AML patients	18:01 + 35:01	12
AML patients	18:01 + 35:02	2
AML patients	18:01 + 35:03	8
AML patients	18:01 + 35:08	1
AML patients	18:01 + 38:01	6
AML patients	18:01 + 39:01	1
AML patients	18:01 + 39:06	1
AML patients	18:01 + 40:01	6
AML patients	18:01 + 40:02	5
AML patients	18:01 + 41:01	3
AML patients	18:01 + 41:02	1
AML patients	18:01 + 44:02	15
AML patients	18:01 + 44:03	6
AML patients	18:01 + 44:04	1
AML patients	18:01 + 44:05	2
AML patients	18:01 + 45:01	2
AML patients	18:01 + 46:01	1
AML patients	18:01 + 49:01	1
AML patients	18:01 + 51:01	16
AML patients	18:01 + 51:05	1
AML patients	18:01 + 51:07	1
AML patients	18:01 + 51:08	1
AML patients	18:01 + 52:01	5
AML patients	18:01 + 53:01	3
AML patients	18:01 + 55:01	5
AML patients	18:01 + 56:01	1
AML patients	18:01 + 57:01	3
AML patients	18:01 + 58:01	4
AML patients	18:03 + 27:02	1
AML patients	18:03 + 35:01	2
AML patients	27:02 + 27:02	1
AML patients	27:02 + 27:05	2
AML patients	27:02 + 35:01	2
AML patients	27:02 + 35:03	1
AML patients	27:02 + 37:01	1
AML patients	27:02 + 38:01	1
AML patients	27:02 + 40:01	3
AML patients	27:02 + 40:02	1
AML patients	27:02 + 44:02	2
AML patients	27:02 + 44:03	1
AML patients	27:02 + 45:01	1
AML patients	27:02 + 51:01	2
AML patients	27:02 + 55:01	1
AML patients	27:02 + 57:01	1
AML patients	27:05 + 27:05	1
AML patients	27:05 + 27:07	1
AML patients	27:05 + 35:01	11
AML patients	27:05 + 35:02	2
AML patients	27:05 + 37:01	1
AML patients	27:05 + 38:01	2
AML patients	27:05 + 40:01	7
AML patients	27:05 + 40:02	3
AML patients	27:05 + 44:02	12
AML patients	27:05 + 44:03	6
AML patients	27:05 + 47:01	1
AML patients	27:05 + 49:01	1
AML patients	27:05 + 50:01	3
AML patients	27:05 + 51:01	5
AML patients	27:05 + 51:07	1
AML patients	27:05 + 52:01	4
AML patients	27:05 + 55:01	3
AML patients	27:05 + 57:01	4
AML patients	27:05 + 58:01	1
AML patients	27:07 + 39:06	2
AML patients	27:07 + 40:01	1
AML patients	27:14 + 56:01	1
AML patients	35:01 + 35:01	6
AML patients	35:01 + 35:03	4
AML patients	35:01 + 37:01	4
AML patients	35:01 + 38:01	5
AML patients	35:01 + 39:01	2
AML patients	35:01 + 39:06	3
AML patients	35:01 + 40:01	7
AML patients	35:01 + 40:02	5
AML patients	35:01 + 41:01	2
AML patients	35:01 + 41:02	1
AML patients	35:01 + 44:02	11
AML patients	35:01 + 44:03	6
AML patients	35:01 + 49:01	4
AML patients	35:01 + 50:01	1
AML patients	35:01 + 51:01	11
AML patients	35:01 + 52:01	1
AML patients	35:01 + 53:01	1
AML patients	35:01 + 55:01	2
AML patients	35:01 + 57:01	8
AML patients	35:01 + 58:01	2
AML patients	35:02 + 38:01	2
AML patients	35:02 + 40:01	1
AML patients	35:02 + 44:02	4
AML patients	35:02 + 44:03	1
AML patients	35:02 + 47:01	1
AML patients	35:02 + 49:01	1
AML patients	35:02 + 50:01	1
AML patients	35:02 + 51:01	4
AML patients	35:02 + 56:01	1
AML patients	35:02 + 57:01	1
AML patients	35:02 + 58:01	1
AML patients	35:03 + 35:03	1
AML patients	35:03 + 37:01	1
AML patients	35:03 + 38:01	2
AML patients	35:03 + 39:01	1
AML patients	35:03 + 39:06	2
AML patients	35:03 + 40:01	1
AML patients	35:03 + 40:02	1
AML patients	35:03 + 41:01	2
AML patients	35:03 + 44:02	3
AML patients	35:03 + 44:03	4
AML patients	35:03 + 45:01	1
AML patients	35:03 + 49:01	3
AML patients	35:03 + 50:01	3
AML patients	35:03 + 51:01	4
AML patients	35:03 + 57:01	4
AML patients	35:05 + 38:02	1
AML patients	35:08 + 40:01	1
AML patients	35:08 + 44:02	3
AML patients	35:08 + 51:01	2
AML patients	35:08 + 55:01	1
AML patients	35:08 + 57:03	1
AML patients	37:01 + 38:01	1
AML patients	37:01 + 39:01	1
AML patients	37:01 + 40:01	3
AML patients	37:01 + 40:02	1
AML patients	37:01 + 41:02	1
AML patients	37:01 + 44:02	2
AML patients	37:01 + 44:03	2
AML patients	37:01 + 49:01	1
AML patients	37:01 + 50:01	1
AML patients	37:01 + 51:01	2
AML patients	37:01 + 57:01	3
AML patients	37:01 + 57:02	1
AML patients	37:02 + 49:01	1
AML patients	38:01 + 38:01	1
AML patients	38:01 + 40:01	3
AML patients	38:01 + 41:02	1
AML patients	38:01 + 44:02	8
AML patients	38:01 + 44:03	2
AML patients	38:01 + 49:01	3
AML patients	38:01 + 51:01	5
AML patients	38:01 + 53:01	1
AML patients	38:01 + 55:01	2
AML patients	38:01 + 56:01	1
AML patients	38:01 + 57:01	6
AML patients	38:01 + 57:03	1
AML patients	38:01 + 58:01	1
AML patients	39:01 + 39:01	1
AML patients	39:01 + 39:06	1
AML patients	39:01 + 40:01	1
AML patients	39:01 + 44:02	6
AML patients	39:01 + 44:05	1
AML patients	39:01 + 50:01	2
AML patients	39:01 + 51:01	2
AML patients	39:01 + 57:01	1
AML patients	39:01 + 58:01	2
AML patients	39:06 + 44:03	1
AML patients	39:06 + 44:05	1
AML patients	39:06 + 46:01	1
AML patients	39:06 + 51:01	4
AML patients	39:06 + 57:01	1
AML patients	40:01 + 40:01	1
AML patients	40:01 + 40:02	4
AML patients	40:01 + 41:02	2
AML patients	40:01 + 44:02	10
AML patients	40:01 + 44:03	4
AML patients	40:01 + 44:05	2
AML patients	40:01 + 45:01	1
AML patients	40:01 + 47:01	2
AML patients	40:01 + 49:01	1
AML patients	40:01 + 51:01	3
AML patients	40:01 + 52:01	1
AML patients	40:01 + 55:01	3
AML patients	40:01 + 57:01	5
AML patients	40:01 + 58:01	1
AML patients	40:02 + 44:02	5
AML patients	40:02 + 44:03	2
AML patients	40:02 + 45:01	1
AML patients	40:02 + 50:01	1
AML patients	40:02 + 51:01	3
AML patients	40:02 + 52:23	1
AML patients	40:02 + 56:01	2
AML patients	40:02 + 57:01	2
AML patients	40:02 + 58:01	1
AML patients	40:06 + 40:06	1
AML patients	40:06 + 44:02	1
AML patients	40:06 + 55:01	1
AML patients	41:01 + 44:02	2
AML patients	41:01 + 51:01	1
AML patients	41:01 + 56:01	1
AML patients	41:01 + 58:01	1
AML patients	41:02 + 44:02	2
AML patients	41:02 + 44:03	1
AML patients	41:02 + 48:01	1
AML patients	41:02 + 51:01	1
AML patients	42:01 + 44:02	1
AML patients	42:01 + 51:01	1
AML patients	44:02 + 44:02	12
AML patients	44:02 + 44:03	13
AML patients	44:02 + 44:05	2
AML patients	44:02 + 45:01	2
AML patients	44:02 + 49:01	2
AML patients	44:02 + 50:01	1
AML patients	44:02 + 51:01	12
AML patients	44:02 + 52:01	4
AML patients	44:02 + 53:01	2
AML patients	44:02 + 55:01	4
AML patients	44:02 + 56:01	2
AML patients	44:02 + 57:01	9
AML patients	44:02 + 58:01	5
AML patients	44:03 + 44:03	5
AML patients	44:03 + 45:01	1
AML patients	44:03 + 50:01	3
AML patients	44:03 + 51:01	5
AML patients	44:03 + 52:01	1
AML patients	44:03 + 55:01	2
AML patients	44:03 + 57:01	10
AML patients	44:03 + 58:01	1
AML patients	44:04 + 51:07	1
AML patients	44:05 + 44:05	1
AML patients	44:05 + 51:01	2
AML patients	44:05 + 57:01	1
AML patients	45:01 + 56:01	1
AML patients	45:01 + 58:01	1
AML patients	47:01 + 49:01	1
AML patients	49:01 + 50:01	1
AML patients	49:01 + 51:01	5
AML patients	49:01 + 52:01	2
AML patients	49:01 + 57:01	3
AML patients	50:01 + 51:01	3
AML patients	50:02 + 51:01	1
AML patients	51:01 + 51:01	6
AML patients	51:01 + 51:05	1
AML patients	51:01 + 52:01	1
AML patients	51:01 + 55:01	4
AML patients	51:01 + 56:01	5
AML patients	51:01 + 57:01	6
AML patients	51:01 + 58:01	4
AML patients	51:08 + 52:01	1
AML patients	52:01 + 55:01	3
AML patients	52:01 + 57:01	1
AML patients	53:01 + 57:01	2
AML patients	55:01 + 55:01	1
AML patients	55:01 + 57:01	4
AML patients	56:01 + 57:01	1
AML patients	57:01 + 57:01	1
AML patients	57:01 + 58:01	2
AML patients	58:01 + 58:01	1
AML patients	NA:NA + NA:NA	4
Control group	07:02 + 07:02	868
Control group	07:02 + 07:03	1
Control group	07:02 + 07:04	21
Control group	07:02 + 07:05	41
Control group	07:02 + 07:07	1
Control group	07:02 + 07:09	1
Control group	07:02 + 07:10	1
Control group	07:02 + 07:14	1
Control group	07:02 + 07:95	1
Control group	07:02 + 08:01	1409
Control group	07:02 + 08:25	1
Control group	07:02 + 13:01	1
Control group	07:02 + 13:02	432
Control group	07:02 + 14:01	80
Control group	07:02 + 14:02	273
Control group	07:02 + 15:01	1075
Control group	07:02 + 15:02	1
Control group	07:02 + 15:03	19
Control group	07:02 + 15:07	3
Control group	07:02 + 15:08	2
Control group	07:02 + 15:09	1
Control group	07:02 + 15:10	1
Control group	07:02 + 15:135	1
Control group	07:02 + 15:16	4
Control group	07:02 + 15:17	60
Control group	07:02 + 15:18	21
Control group	07:02 + 15:206	1
Control group	07:02 + 15:21	1
Control group	07:02 + 15:24	4
Control group	07:02 + 15:29	2
Control group	07:02 + 15:33	1
Control group	07:02 + 15:34	1
Control group	07:02 + 15:39	5
Control group	07:02 + 15:71	1
Control group	07:02 + 18:01	662
Control group	07:02 + 18:03	19
Control group	07:02 + 18:14	2
Control group	07:02 + 27:02	82
Control group	07:02 + 27:05	500
Control group	07:02 + 27:07	6
Control group	07:02 + 27:12	1
Control group	07:02 + 27:14	1
Control group	07:02 + 35:01	765
Control group	07:02 + 35:02	128
Control group	07:02 + 35:03	260
Control group	07:02 + 35:08	70
Control group	07:02 + 35:32	1
Control group	07:02 + 37:01	183
Control group	07:02 + 38:01	267
Control group	07:02 + 39:01	206
Control group	07:02 + 39:03	1
Control group	07:02 + 39:06	62
Control group	07:02 + 39:10	2
Control group	07:02 + 39:24	6
Control group	07:02 + 39:NEW	1
Control group	07:02 + 40:01	706
Control group	07:02 + 40:02	192
Control group	07:02 + 40:05	1
Control group	07:02 + 40:06	5
Control group	07:02 + 41:01	55
Control group	07:02 + 41:02	73
Control group	07:02 + 42:01	2
Control group	07:02 + 42:02	3
Control group	07:02 + 44:02	1097
Control group	07:02 + 44:03	576
Control group	07:02 + 44:04	8
Control group	07:02 + 44:05	72
Control group	07:02 + 44:06	2
Control group	07:02 + 45:01	64
Control group	07:02 + 47:01	51
Control group	07:02 + 47:02	1
Control group	07:02 + 48:01	3
Control group	07:02 + 49:01	194
Control group	07:02 + 50:01	125
Control group	07:02 + 50:02	1
Control group	07:02 + 50:08	1
Control group	07:02 + 51:01	710
Control group	07:02 + 51:05	9
Control group	07:02 + 51:06	1
Control group	07:02 + 51:07	7
Control group	07:02 + 51:08	20
Control group	07:02 + 51:09	1
Control group	07:02 + 51:22	1
Control group	07:02 + 51:50	1
Control group	07:02 + 51:61	1
Control group	07:02 + 52:01	113
Control group	07:02 + 53:01	42
Control group	07:02 + 55:01	217
Control group	07:02 + 56:01	117
Control group	07:02 + 57:01	458
Control group	07:02 + 57:02	6
Control group	07:02 + 57:03	7
Control group	07:02 + 58:01	105
Control group	07:02 + 58:02	1
Control group	07:02 + 67:01	1
Control group	07:02 + 73:01	4
Control group	07:02 + 81:01	1
Control group	07:03 + 27:05	1
Control group	07:03 + 55:01	1
Control group	07:04 + 07:39	1
Control group	07:04 + 08:01	10
Control group	07:04 + 13:02	3
Control group	07:04 + 14:02	1
Control group	07:04 + 15:01	9
Control group	07:04 + 18:01	5
Control group	07:04 + 27:02	2
Control group	07:04 + 27:05	6
Control group	07:04 + 35:01	7
Control group	07:04 + 35:03	3
Control group	07:04 + 35:08	1
Control group	07:04 + 38:01	3
Control group	07:04 + 39:01	2
Control group	07:04 + 40:01	4
Control group	07:04 + 40:02	1
Control group	07:04 + 41:02	1
Control group	07:04 + 44:02	10
Control group	07:04 + 44:03	5
Control group	07:04 + 44:04	1
Control group	07:04 + 45:01	1
Control group	07:04 + 50:01	1
Control group	07:04 + 51:01	6
Control group	07:04 + 52:01	3
Control group	07:04 + 53:01	1
Control group	07:04 + 55:01	2
Control group	07:04 + 56:01	1
Control group	07:04 + 57:01	4
Control group	07:05 + 08:01	24
Control group	07:05 + 13:02	7
Control group	07:05 + 14:01	3
Control group	07:05 + 14:02	6
Control group	07:05 + 15:01	20
Control group	07:05 + 15:25	1
Control group	07:05 + 18:01	14
Control group	07:05 + 27:05	7
Control group	07:05 + 35:01	17
Control group	07:05 + 35:02	3
Control group	07:05 + 35:03	7
Control group	07:05 + 35:08	3
Control group	07:05 + 37:01	4
Control group	07:05 + 38:01	8
Control group	07:05 + 39:01	8
Control group	07:05 + 39:06	2
Control group	07:05 + 40:01	24
Control group	07:05 + 40:02	8
Control group	07:05 + 41:01	2
Control group	07:05 + 44:02	18
Control group	07:05 + 44:03	11
Control group	07:05 + 44:05	1
Control group	07:05 + 45:01	2
Control group	07:05 + 47:01	3
Control group	07:05 + 49:01	1
Control group	07:05 + 50:01	3
Control group	07:05 + 51:01	17
Control group	07:05 + 51:05	1
Control group	07:05 + 51:08	2
Control group	07:05 + 52:01	3
Control group	07:05 + 55:01	7
Control group	07:05 + 56:01	3
Control group	07:05 + 57:01	7
Control group	07:05 + 58:01	2
Control group	07:05 + 73:01	1
Control group	07:07 + 08:01	1
Control group	07:07 + 14:02	1
Control group	07:07 + 27:02	1
Control group	07:07 + 38:01	1
Control group	07:09 + 13:02	1
Control group	07:09 + 18:01	1
Control group	07:09 + 27:07	1
Control group	07:09 + 35:01	1
Control group	07:09 + 40:01	1
Control group	07:09 + 44:02	1
Control group	07:09 + 44:03	1
Control group	07:09 + 51:01	2
Control group	07:10 + 15:01	3
Control group	07:10 + 38:01	3
Control group	07:10 + 39:01	1
Control group	07:10 + 40:01	1
Control group	07:10 + 44:02	1
Control group	07:10 + 44:03	1
Control group	07:10 + 50:01	1
Control group	07:10 + 51:01	3
Control group	07:10 + 57:01	1
Control group	07:10 + 73:01	1
Control group	07:14 + 08:01	4
Control group	07:14 + 15:01	1
Control group	07:14 + 15:17	1
Control group	07:14 + 18:01	1
Control group	07:14 + 27:05	1
Control group	07:14 + 35:01	2
Control group	07:14 + 35:03	1
Control group	07:14 + 44:02	1
Control group	07:14 + 51:01	1
Control group	07:14 + 55:01	1
Control group	07:14 + 57:01	2
Control group	07:15 + 15:01	1
Control group	07:15 + 40:01	1
Control group	07:15 + 51:01	1
Control group	07:26 + 08:01	1
Control group	07:47 + 27:05	1
Control group	07:62 + 08:01	1
Control group	07:62 + 15:01	1
Control group	07:62 + 51:01	1
Control group	07:87 + 44:02	1
Control group	07:88 + 39:01	1
Control group	07:92 + 15:01	1
Control group	07:94 + 14:02	1
Control group	07:94 + 27:05	1
Control group	07:96 + 15:01	1
Control group	08:01 + 08:01	541
Control group	08:01 + 08:03	1
Control group	08:01 + 08:162	1
Control group	08:01 + 08:24	1
Control group	08:01 + 08:37	1
Control group	08:01 + 13:01	2
Control group	08:01 + 13:02	373
Control group	08:01 + 14:01	58
Control group	08:01 + 14:02	168
Control group	08:01 + 15:01	829
Control group	08:01 + 15:03	8
Control group	08:01 + 15:07	3
Control group	08:01 + 15:09	2
Control group	08:01 + 15:10	1
Control group	08:01 + 15:16	2
Control group	08:01 + 15:17	48
Control group	08:01 + 15:18	26
Control group	08:01 + 15:23	4
Control group	08:01 + 15:24	9
Control group	08:01 + 15:29	2
Control group	08:01 + 15:33	2
Control group	08:01 + 15:34	1
Control group	08:01 + 18:01	495
Control group	08:01 + 18:03	8
Control group	08:01 + 18:07	1
Control group	08:01 + 18:28	1
Control group	08:01 + 27:01	1
Control group	08:01 + 27:02	73
Control group	08:01 + 27:05	383
Control group	08:01 + 27:07	5
Control group	08:01 + 27:09	2
Control group	08:01 + 27:12	2
Control group	08:01 + 35:01	668
Control group	08:01 + 35:02	89
Control group	08:01 + 35:03	222
Control group	08:01 + 35:08	50
Control group	08:01 + 35:31	1
Control group	08:01 + 35:65Q	2
Control group	08:01 + 35:NEW	1
Control group	08:01 + 37:01	135
Control group	08:01 + 38:01	226
Control group	08:01 + 38:02	4
Control group	08:01 + 39:01	142
Control group	08:01 + 39:06	63
Control group	08:01 + 39:24	4
Control group	08:01 + 40:01	591
Control group	08:01 + 40:02	176
Control group	08:01 + 40:06	2
Control group	08:01 + 41:01	45
Control group	08:01 + 41:02	59
Control group	08:01 + 42:01	2
Control group	08:01 + 42:02	2
Control group	08:01 + 44:02	895
Control group	08:01 + 44:03	452
Control group	08:01 + 44:04	6
Control group	08:01 + 44:05	60
Control group	08:01 + 44:29	2
Control group	08:01 + 45:01	46
Control group	08:01 + 46:01	1
Control group	08:01 + 47:01	36
Control group	08:01 + 47:02	1
Control group	08:01 + 48:01	2
Control group	08:01 + 49:01	145
Control group	08:01 + 50:01	96
Control group	08:01 + 50:02	3
Control group	08:01 + 51:01	624
Control group	08:01 + 51:05	3
Control group	08:01 + 51:07	9
Control group	08:01 + 51:08	12
Control group	08:01 + 51:22	1
Control group	08:01 + 52:01	96
Control group	08:01 + 53:01	21
Control group	08:01 + 55:01	157
Control group	08:01 + 55:02	1
Control group	08:01 + 55:09	1
Control group	08:01 + 56:01	76
Control group	08:01 + 57:01	367
Control group	08:01 + 57:03	8
Control group	08:01 + 58:01	88
Control group	08:01 + 73:01	7
Control group	08:09 + 18:01	1
Control group	08:09 + 35:01	1
Control group	08:09 + 40:01	1
Control group	08:09 + 44:02	2
Control group	08:09 + 50:01	1
Control group	08:09 + 52:01	1
Control group	08:18 + 18:01	1
Control group	08:18 + 37:01	1
Control group	08:24 + 18:01	1
Control group	08:24 + 44:02	2
Control group	08:25 + 27:05	1
Control group	08:37 + 44:02	1
Control group	13:01 + 13:02	2
Control group	13:01 + 15:01	1
Control group	13:01 + 15:17	1
Control group	13:01 + 18:01	2
Control group	13:01 + 35:01	2
Control group	13:01 + 40:02	2
Control group	13:01 + 44:02	2
Control group	13:01 + 44:03	1
Control group	13:01 + 57:01	2
Control group	13:02 + 13:02	70
Control group	13:02 + 14:01	8
Control group	13:02 + 14:02	49
Control group	13:02 + 15:01	281
Control group	13:02 + 15:03	2
Control group	13:02 + 15:07	2
Control group	13:02 + 15:09	1
Control group	13:02 + 15:16	1
Control group	13:02 + 15:17	16
Control group	13:02 + 15:18	9
Control group	13:02 + 15:24	1
Control group	13:02 + 15:27	1
Control group	13:02 + 15:29	1
Control group	13:02 + 15:33	1
Control group	13:02 + 15:78	1
Control group	13:02 + 18:01	171
Control group	13:02 + 18:03	4
Control group	13:02 + 27:02	24
Control group	13:02 + 27:05	124
Control group	13:02 + 27:10	1
Control group	13:02 + 27:12	1
Control group	13:02 + 35:01	202
Control group	13:02 + 35:02	28
Control group	13:02 + 35:03	65
Control group	13:02 + 35:08	21
Control group	13:02 + 37:01	61
Control group	13:02 + 38:01	78
Control group	13:02 + 39:01	43
Control group	13:02 + 39:06	17
Control group	13:02 + 39:10	1
Control group	13:02 + 39:24	1
Control group	13:02 + 40:01	169
Control group	13:02 + 40:02	55
Control group	13:02 + 40:06	1
Control group	13:02 + 41:01	14
Control group	13:02 + 41:02	14
Control group	13:02 + 42:02	1
Control group	13:02 + 44:02	263
Control group	13:02 + 44:03	150
Control group	13:02 + 44:04	3
Control group	13:02 + 44:05	16
Control group	13:02 + 44:29	1
Control group	13:02 + 45:01	14
Control group	13:02 + 47:01	12
Control group	13:02 + 48:01	1
Control group	13:02 + 49:01	46
Control group	13:02 + 50:01	40
Control group	13:02 + 51:01	194
Control group	13:02 + 51:05	1
Control group	13:02 + 51:07	5
Control group	13:02 + 51:08	2
Control group	13:02 + 51:09	1
Control group	13:02 + 52:01	39
Control group	13:02 + 53:01	10
Control group	13:02 + 55:01	54
Control group	13:02 + 56:01	29
Control group	13:02 + 57:01	128
Control group	13:02 + 57:02	1
Control group	13:02 + 57:03	2
Control group	13:02 + 58:01	25
Control group	14:01 + 14:01	3
Control group	14:01 + 14:02	6
Control group	14:01 + 15:01	47
Control group	14:01 + 15:07	1
Control group	14:01 + 15:09	1
Control group	14:01 + 15:18	1
Control group	14:01 + 18:01	26
Control group	14:01 + 18:05	1
Control group	14:01 + 27:02	5
Control group	14:01 + 27:05	26
Control group	14:01 + 27:07	1
Control group	14:01 + 35:01	38
Control group	14:01 + 35:02	4
Control group	14:01 + 35:03	9
Control group	14:01 + 35:08	3
Control group	14:01 + 37:01	6
Control group	14:01 + 38:01	5
Control group	14:01 + 39:01	7
Control group	14:01 + 39:06	2
Control group	14:01 + 40:01	28
Control group	14:01 + 40:02	10
Control group	14:01 + 41:01	4
Control group	14:01 + 41:02	2
Control group	14:01 + 44:02	39
Control group	14:01 + 44:03	24
Control group	14:01 + 45:01	1
Control group	14:01 + 47:01	2
Control group	14:01 + 49:01	9
Control group	14:01 + 50:01	2
Control group	14:01 + 51:01	32
Control group	14:01 + 52:01	4
Control group	14:01 + 53:01	1
Control group	14:01 + 55:01	10
Control group	14:01 + 56:01	5
Control group	14:01 + 57:01	13
Control group	14:01 + 57:03	1
Control group	14:01 + 58:01	5
Control group	14:02 + 14:02	12
Control group	14:02 + 15:01	119
Control group	14:02 + 15:03	2
Control group	14:02 + 15:07	1
Control group	14:02 + 15:17	10
Control group	14:02 + 15:18	1
Control group	14:02 + 18:01	87
Control group	14:02 + 27:02	19
Control group	14:02 + 27:05	69
Control group	14:02 + 27:07	1
Control group	14:02 + 35:01	95
Control group	14:02 + 35:02	12
Control group	14:02 + 35:03	43
Control group	14:02 + 35:08	8
Control group	14:02 + 37:01	25
Control group	14:02 + 38:01	21
Control group	14:02 + 39:01	23
Control group	14:02 + 39:06	11
Control group	14:02 + 39:10	1
Control group	14:02 + 40:01	103
Control group	14:02 + 40:02	27
Control group	14:02 + 40:06	2
Control group	14:02 + 41:01	8
Control group	14:02 + 41:02	11
Control group	14:02 + 44:02	141
Control group	14:02 + 44:03	78
Control group	14:02 + 44:29	1
Control group	14:02 + 45:01	11
Control group	14:02 + 47:01	13
Control group	14:02 + 49:01	24
Control group	14:02 + 50:01	18
Control group	14:02 + 51:01	108
Control group	14:02 + 51:08	1
Control group	14:02 + 52:01	10
Control group	14:02 + 53:01	6
Control group	14:02 + 55:01	27
Control group	14:02 + 56:01	15
Control group	14:02 + 57:01	76
Control group	14:02 + 57:03	2
Control group	14:02 + 58:01	11
Control group	14:06 + 35:03	1
Control group	15:01 + 15:01	284
Control group	15:01 + 15:03	8
Control group	15:01 + 15:07	3
Control group	15:01 + 15:08	1
Control group	15:01 + 15:09	5
Control group	15:01 + 15:10	1
Control group	15:01 + 15:17	37
Control group	15:01 + 15:24	2
Control group	15:01 + 15:39	1
Control group	15:01 + 18:01	341
Control group	15:01 + 27:02	60
Control group	15:01 + 27:05	295
Control group	15:01 + 27:07	1
Control group	15:01 + 27:12	1
Control group	15:01 + 35:01	439
Control group	15:01 + 35:02	60
Control group	15:01 + 35:03	168
Control group	15:01 + 35:05	1
Control group	15:01 + 35:08	39
Control group	15:01 + 37:01	75
Control group	15:01 + 38:01	169
Control group	15:01 + 39:01	113
Control group	15:01 + 39:06	35
Control group	15:01 + 40:01	379
Control group	15:01 + 40:02	114
Control group	15:01 + 40:06	3
Control group	15:01 + 41:01	38
Control group	15:01 + 41:02	43
Control group	15:01 + 42:02	3
Control group	15:01 + 44:02	608
Control group	15:01 + 44:03	317
Control group	15:01 + 44:29	2
Control group	15:01 + 45:01	29
Control group	15:01 + 46:01	2
Control group	15:01 + 47:01	22
Control group	15:01 + 48:01	2
Control group	15:01 + 49:01	106
Control group	15:01 + 50:01	59
Control group	15:01 + 51:01	449
Control group	15:01 + 51:08	12
Control group	15:01 + 52:01	79
Control group	15:01 + 53:01	25
Control group	15:01 + 54:01	1
Control group	15:01 + 55:01	113
Control group	15:01 + 56:01	77
Control group	15:01 + 57:01	288
Control group	15:01 + 57:03	3
Control group	15:01 + 58:01	66
Control group	15:01 + 67:01	1
Control group	15:01 + 73:01	4
Control group	15:01 + 78:02	1
Control group	15:02 + 49:01	1
Control group	15:03 + 18:01	5
Control group	15:03 + 27:02	1
Control group	15:03 + 27:05	3
Control group	15:03 + 35:01	5
Control group	15:03 + 35:02	1
Control group	15:03 + 35:03	1
Control group	15:03 + 37:01	3
Control group	15:03 + 38:01	5
Control group	15:03 + 39:06	1
Control group	15:03 + 40:01	7
Control group	15:03 + 40:02	4
Control group	15:03 + 41:01	1
Control group	15:03 + 44:02	15
Control group	15:03 + 44:03	4
Control group	15:03 + 45:01	1
Control group	15:03 + 49:01	1
Control group	15:03 + 50:01	4
Control group	15:03 + 51:01	6
Control group	15:03 + 52:01	1
Control group	15:03 + 55:01	2
Control group	15:03 + 56:01	2
Control group	15:03 + 57:01	5
Control group	15:03 + 58:01	3
Control group	15:07 + 18:01	1
Control group	15:07 + 27:05	2
Control group	15:07 + 35:01	1
Control group	15:07 + 35:03	1
Control group	15:07 + 38:01	3
Control group	15:07 + 40:01	2
Control group	15:07 + 41:01	1
Control group	15:07 + 41:02	1
Control group	15:07 + 44:02	5
Control group	15:07 + 44:03	3
Control group	15:07 + 47:01	1
Control group	15:07 + 49:01	1
Control group	15:07 + 51:01	1
Control group	15:07 + 57:01	5
Control group	15:08 + 15:11	1
Control group	15:08 + 18:01	2
Control group	15:08 + 27:02	1
Control group	15:08 + 35:01	1
Control group	15:08 + 51:01	1
Control group	15:08 + 52:01	1
Control group	15:08 + 55:01	1
Control group	15:09 + 27:05	1
Control group	15:09 + 35:01	2
Control group	15:09 + 35:03	1
Control group	15:09 + 40:01	3
Control group	15:09 + 40:02	1
Control group	15:09 + 44:02	5
Control group	15:09 + 44:03	2
Control group	15:09 + 49:01	1
Control group	15:09 + 51:01	1
Control group	15:09 + 57:03	1
Control group	15:09 + 58:01	1
Control group	15:10 + 38:01	1
Control group	15:10 + 44:02	2
Control group	15:10 + 45:01	1
Control group	15:10 + 50:01	2
Control group	15:11 + 50:01	1
Control group	15:125 + 51:01	1
Control group	15:153 + 55:01	1
Control group	15:16 + 18:01	4
Control group	15:16 + 27:05	1
Control group	15:16 + 35:01	4
Control group	15:16 + 35:03	1
Control group	15:16 + 40:01	1
Control group	15:16 + 44:02	2
Control group	15:16 + 44:03	1
Control group	15:16 + 49:01	1
Control group	15:16 + 51:01	1
Control group	15:164 + 18:01	1
Control group	15:17 + 15:17	1
Control group	15:17 + 15:18	1
Control group	15:17 + 18:01	21
Control group	15:17 + 27:02	5
Control group	15:17 + 27:05	18
Control group	15:17 + 35:01	27
Control group	15:17 + 35:02	7
Control group	15:17 + 35:03	12
Control group	15:17 + 35:08	1
Control group	15:17 + 37:01	8
Control group	15:17 + 38:01	7
Control group	15:17 + 39:01	6
Control group	15:17 + 39:06	2
Control group	15:17 + 40:01	15
Control group	15:17 + 40:02	9
Control group	15:17 + 41:01	2
Control group	15:17 + 41:02	2
Control group	15:17 + 44:02	24
Control group	15:17 + 44:03	16
Control group	15:17 + 45:01	1
Control group	15:17 + 49:01	4
Control group	15:17 + 50:01	5
Control group	15:17 + 51:01	21
Control group	15:17 + 52:01	3
Control group	15:17 + 53:01	1
Control group	15:17 + 55:01	4
Control group	15:17 + 56:01	4
Control group	15:17 + 57:01	20
Control group	15:17 + 57:03	1
Control group	15:172 + 14:02	1
Control group	15:18 + 15:01	18
Control group	15:18 + 18:01	9
Control group	15:18 + 27:02	2
Control group	15:18 + 27:05	7
Control group	15:18 + 35:01	13
Control group	15:18 + 35:03	3
Control group	15:18 + 35:08	3
Control group	15:18 + 37:01	4
Control group	15:18 + 38:01	2
Control group	15:18 + 39:01	1
Control group	15:18 + 39:06	4
Control group	15:18 + 40:01	11
Control group	15:18 + 40:02	4
Control group	15:18 + 42:01	1
Control group	15:18 + 44:02	14
Control group	15:18 + 44:03	6
Control group	15:18 + 45:01	1
Control group	15:18 + 47:01	1
Control group	15:18 + 49:01	2
Control group	15:18 + 50:01	2
Control group	15:18 + 51:01	7
Control group	15:18 + 52:01	1
Control group	15:18 + 53:01	1
Control group	15:18 + 55:01	5
Control group	15:18 + 56:01	3
Control group	15:18 + 57:01	6
Control group	15:18 + 58:01	3
Control group	15:181N + 07:02	1
Control group	15:23 + 35:01	2
Control group	15:23 + 51:01	1
Control group	15:24 + 14:01	1
Control group	15:24 + 14:02	1
Control group	15:24 + 15:10	1
Control group	15:24 + 18:01	3
Control group	15:24 + 35:01	2
Control group	15:24 + 35:02	1
Control group	15:24 + 35:03	3
Control group	15:24 + 35:08	1
Control group	15:24 + 37:01	1
Control group	15:24 + 38:01	1
Control group	15:24 + 40:01	3
Control group	15:24 + 40:02	1
Control group	15:24 + 41:02	1
Control group	15:24 + 44:02	5
Control group	15:24 + 44:03	2
Control group	15:24 + 49:01	1
Control group	15:24 + 51:01	4
Control group	15:24 + 57:01	1
Control group	15:29 + 15:01	2
Control group	15:33 + 18:01	1
Control group	15:33 + 27:05	1
Control group	15:33 + 35:08	1
Control group	15:34 + 15:18	1
Control group	15:34 + 18:01	1
Control group	15:34 + 35:01	1
Control group	15:34 + 40:01	2
Control group	15:34 + 51:01	1
Control group	15:34 + 51:05	1
Control group	15:35 + 38:01	1
Control group	15:39 + 18:01	1
Control group	15:39 + 44:03	1
Control group	15:39 + 51:01	1
Control group	15:39 + 56:01	1
Control group	15:70 + 57:01	1
Control group	15:71 + 57:01	1
Control group	15:78 + 55:01	1
Control group	15:82 + 18:01	2
Control group	15:82 + 35:01	1
Control group	15:82 + 51:01	1
Control group	15:NEW + 35:01	1
Control group	15:NEW + 35:03	1
Control group	18:01 + 18:01	113
Control group	18:01 + 18:03	5
Control group	18:01 + 18:05	1
Control group	18:01 + 27:02	25
Control group	18:01 + 27:03	1
Control group	18:01 + 27:05	191
Control group	18:01 + 27:07	3
Control group	18:01 + 27:09	3
Control group	18:01 + 27:12	2
Control group	18:01 + 27:14	1
Control group	18:01 + 35:01	296
Control group	18:01 + 35:02	44
Control group	18:01 + 35:03	102
Control group	18:01 + 35:08	24
Control group	18:01 + 37:01	77
Control group	18:01 + 37:02	1
Control group	18:01 + 38:01	110
Control group	18:01 + 39:01	69
Control group	18:01 + 39:06	30
Control group	18:01 + 39:10	1
Control group	18:01 + 39:24	2
Control group	18:01 + 39:31	1
Control group	18:01 + 40:01	264
Control group	18:01 + 40:02	87
Control group	18:01 + 40:06	2
Control group	18:01 + 41:01	14
Control group	18:01 + 41:02	43
Control group	18:01 + 42:01	2
Control group	18:01 + 44:02	371
Control group	18:01 + 44:03	210
Control group	18:01 + 44:04	1
Control group	18:01 + 44:05	27
Control group	18:01 + 45:01	29
Control group	18:01 + 46:01	1
Control group	18:01 + 47:01	21
Control group	18:01 + 48:01	3
Control group	18:01 + 49:01	69
Control group	18:01 + 50:01	61
Control group	18:01 + 50:02	1
Control group	18:01 + 51:01	279
Control group	18:01 + 51:05	5
Control group	18:01 + 51:07	5
Control group	18:01 + 51:08	5
Control group	18:01 + 52:01	41
Control group	18:01 + 53:01	10
Control group	18:01 + 53:05	1
Control group	18:01 + 55:01	64
Control group	18:01 + 56:01	41
Control group	18:01 + 57:01	155
Control group	18:01 + 57:03	3
Control group	18:01 + 58:01	32
Control group	18:01 + 73:01	1
Control group	18:03 + 14:02	1
Control group	18:03 + 15:01	5
Control group	18:03 + 27:05	7
Control group	18:03 + 35:01	5
Control group	18:03 + 35:02	1
Control group	18:03 + 35:03	2
Control group	18:03 + 35:08	1
Control group	18:03 + 37:01	2
Control group	18:03 + 38:01	5
Control group	18:03 + 39:01	1
Control group	18:03 + 39:24	1
Control group	18:03 + 40:01	4
Control group	18:03 + 40:02	3
Control group	18:03 + 41:01	1
Control group	18:03 + 44:02	3
Control group	18:03 + 44:03	6
Control group	18:03 + 44:05	1
Control group	18:03 + 47:01	1
Control group	18:03 + 48:01	1
Control group	18:03 + 49:01	1
Control group	18:03 + 51:01	5
Control group	18:03 + 51:08	1
Control group	18:03 + 52:01	1
Control group	18:03 + 57:01	2
Control group	18:03 + 57:03	1
Control group	18:04 + 15:01	1
Control group	18:04 + 27:05	1
Control group	18:05 + 39:01	1
Control group	18:05 + 44:02	1
Control group	18:08 + 15:01	1
Control group	18:NEW + 15:01	1
Control group	18:NEW + 44:02	1
Control group	27:01 + 15:01	1
Control group	27:01 + 35:01	1
Control group	27:02 + 27:02	2
Control group	27:02 + 27:05	24
Control group	27:02 + 35:01	52
Control group	27:02 + 35:02	5
Control group	27:02 + 35:03	16
Control group	27:02 + 35:08	2
Control group	27:02 + 37:01	11
Control group	27:02 + 38:01	15
Control group	27:02 + 39:01	3
Control group	27:02 + 39:06	4
Control group	27:02 + 40:01	33
Control group	27:02 + 40:02	18
Control group	27:02 + 41:01	2
Control group	27:02 + 41:02	1
Control group	27:02 + 44:02	43
Control group	27:02 + 44:03	32
Control group	27:02 + 44:04	1
Control group	27:02 + 44:05	4
Control group	27:02 + 45:01	2
Control group	27:02 + 47:01	3
Control group	27:02 + 49:01	12
Control group	27:02 + 50:01	8
Control group	27:02 + 51:01	49
Control group	27:02 + 51:05	1
Control group	27:02 + 51:07	1
Control group	27:02 + 52:01	10
Control group	27:02 + 53:01	3
Control group	27:02 + 55:01	9
Control group	27:02 + 56:01	4
Control group	27:02 + 57:01	15
Control group	27:02 + 58:01	5
Control group	27:02 + 73:01	1
Control group	27:03 + 27:05	1
Control group	27:03 + 39:01	1
Control group	27:03 + 44:02	1
Control group	27:03 + 55:01	1
Control group	27:03 + 57:01	1
Control group	27:05 + 14:02	1
Control group	27:05 + 15:01	2
Control group	27:05 + 27:05	56
Control group	27:05 + 27:07	5
Control group	27:05 + 27:12	2
Control group	27:05 + 27:NEW	2
Control group	27:05 + 35:01	199
Control group	27:05 + 35:02	35
Control group	27:05 + 35:03	67
Control group	27:05 + 35:08	19
Control group	27:05 + 37:01	52
Control group	27:05 + 38:01	92
Control group	27:05 + 39:01	48
Control group	27:05 + 39:06	18
Control group	27:05 + 39:24	4
Control group	27:05 + 40:01	192
Control group	27:05 + 40:02	59
Control group	27:05 + 40:06	1
Control group	27:05 + 40:42	1
Control group	27:05 + 41:01	8
Control group	27:05 + 41:02	19
Control group	27:05 + 42:02	1
Control group	27:05 + 44:02	300
Control group	27:05 + 44:03	155
Control group	27:05 + 44:04	3
Control group	27:05 + 44:05	17
Control group	27:05 + 44:29	1
Control group	27:05 + 45:01	15
Control group	27:05 + 46:01	1
Control group	27:05 + 47:01	11
Control group	27:05 + 48:01	2
Control group	27:05 + 49:01	65
Control group	27:05 + 50:01	37
Control group	27:05 + 50:02	2
Control group	27:05 + 51:01	210
Control group	27:05 + 51:07	5
Control group	27:05 + 51:08	5
Control group	27:05 + 51:09	1
Control group	27:05 + 52:01	32
Control group	27:05 + 53:01	11
Control group	27:05 + 55:01	57
Control group	27:05 + 56:01	32
Control group	27:05 + 57:01	127
Control group	27:05 + 57:03	5
Control group	27:05 + 57:15	1
Control group	27:05 + 58:01	15
Control group	27:07 + 35:01	1
Control group	27:07 + 38:01	1
Control group	27:07 + 39:01	2
Control group	27:07 + 40:01	3
Control group	27:07 + 41:02	1
Control group	27:07 + 44:02	1
Control group	27:07 + 51:01	3
Control group	27:07 + 52:01	1
Control group	27:07 + 73:01	1
Control group	27:08 + 44:02	1
Control group	27:08 + 52:01	1
Control group	27:09 + 15:01	2
Control group	27:09 + 15:18	1
Control group	27:09 + 35:01	1
Control group	27:09 + 39:06	2
Control group	27:09 + 40:01	1
Control group	27:09 + 44:03	2
Control group	27:09 + 45:01	1
Control group	27:09 + 51:01	2
Control group	27:09 + 56:01	1
Control group	27:10 + 35:01	1
Control group	27:10 + 44:03	1
Control group	27:10 + 49:01	1
Control group	27:10 + 56:01	1
Control group	27:10 + 57:01	1
Control group	27:12 + 40:02	1
Control group	27:12 + 41:02	1
Control group	27:12 + 49:01	1
Control group	27:12 + 51:01	1
Control group	27:12 + 55:01	1
Control group	27:12 + 57:01	1
Control group	27:14 + 39:01	1
Control group	27:14 + 44:02	1
Control group	27:14 + 44:03	1
Control group	27:14 + 51:01	1
Control group	27:14 + 52:01	1
Control group	27:14 + 53:01	1
Control group	27:70 + 44:02	1
Control group	35:01 + 35:01	177
Control group	35:01 + 35:02	48
Control group	35:01 + 35:03	146
Control group	35:01 + 35:08	34
Control group	35:01 + 37:01	79
Control group	35:01 + 38:01	121
Control group	35:01 + 39:01	82
Control group	35:01 + 39:06	35
Control group	35:01 + 39:10	1
Control group	35:01 + 39:24	3
Control group	35:01 + 40:01	332
Control group	35:01 + 40:02	77
Control group	35:01 + 40:07	1
Control group	35:01 + 40:32	1
Control group	35:01 + 41:01	29
Control group	35:01 + 41:02	27
Control group	35:01 + 44:02	461
Control group	35:01 + 44:03	217
Control group	35:01 + 44:04	2
Control group	35:01 + 44:05	29
Control group	35:01 + 45:01	21
Control group	35:01 + 46:01	1
Control group	35:01 + 47:01	12
Control group	35:01 + 48:01	1
Control group	35:01 + 49:01	82
Control group	35:01 + 50:01	71
Control group	35:01 + 50:02	1
Control group	35:01 + 51:01	342
Control group	35:01 + 51:05	3
Control group	35:01 + 51:07	8
Control group	35:01 + 51:08	10
Control group	35:01 + 51:22	2
Control group	35:01 + 52:01	46
Control group	35:01 + 53:01	15
Control group	35:01 + 55:01	81
Control group	35:01 + 56:01	58
Control group	35:01 + 57:01	211
Control group	35:01 + 57:02	1
Control group	35:01 + 57:03	1
Control group	35:01 + 58:01	57
Control group	35:01 + 73:01	7
Control group	35:01 + 78:01	1
Control group	35:02 + 35:02	3
Control group	35:02 + 35:03	18
Control group	35:02 + 35:08	5
Control group	35:02 + 37:01	12
Control group	35:02 + 38:01	19
Control group	35:02 + 39:01	8
Control group	35:02 + 40:01	33
Control group	35:02 + 40:02	13
Control group	35:02 + 41:01	2
Control group	35:02 + 41:02	7
Control group	35:02 + 44:02	59
Control group	35:02 + 44:03	24
Control group	35:02 + 44:05	8
Control group	35:02 + 45:01	6
Control group	35:02 + 47:01	3
Control group	35:02 + 49:01	13
Control group	35:02 + 50:01	5
Control group	35:02 + 51:01	40
Control group	35:02 + 51:05	1
Control group	35:02 + 51:07	5
Control group	35:02 + 51:08	1
Control group	35:02 + 52:01	4
Control group	35:02 + 53:01	3
Control group	35:02 + 55:01	12
Control group	35:02 + 55:17	1
Control group	35:02 + 56:01	8
Control group	35:02 + 57:01	24
Control group	35:02 + 58:01	7
Control group	35:03 + 35:03	19
Control group	35:03 + 35:08	10
Control group	35:03 + 37:01	37
Control group	35:03 + 38:01	57
Control group	35:03 + 39:01	38
Control group	35:03 + 39:06	11
Control group	35:03 + 39:10	1
Control group	35:03 + 40:01	114
Control group	35:03 + 40:02	35
Control group	35:03 + 40:06	1
Control group	35:03 + 41:01	7
Control group	35:03 + 41:02	12
Control group	35:03 + 42:02	1
Control group	35:03 + 44:02	169
Control group	35:03 + 44:03	84
Control group	35:03 + 44:05	12
Control group	35:03 + 45:01	9
Control group	35:03 + 47:01	9
Control group	35:03 + 47:02	1
Control group	35:03 + 48:01	1
Control group	35:03 + 49:01	23
Control group	35:03 + 50:01	29
Control group	35:03 + 51:01	110
Control group	35:03 + 51:07	2
Control group	35:03 + 51:08	1
Control group	35:03 + 51:09	1
Control group	35:03 + 52:01	15
Control group	35:03 + 53:01	11
Control group	35:03 + 55:01	39
Control group	35:03 + 55:11	1
Control group	35:03 + 56:01	21
Control group	35:03 + 57:01	76
Control group	35:03 + 57:03	4
Control group	35:03 + 58:01	17
Control group	35:03 + 73:01	3
Control group	35:05 + 40:01	2
Control group	35:08 + 35:01	1
Control group	35:08 + 35:08	1
Control group	35:08 + 37:01	13
Control group	35:08 + 38:01	16
Control group	35:08 + 39:01	4
Control group	35:08 + 39:06	1
Control group	35:08 + 40:01	31
Control group	35:08 + 40:02	13
Control group	35:08 + 41:01	2
Control group	35:08 + 41:02	3
Control group	35:08 + 44:02	41
Control group	35:08 + 44:03	27
Control group	35:08 + 44:05	3
Control group	35:08 + 45:01	2
Control group	35:08 + 47:01	1
Control group	35:08 + 49:01	6
Control group	35:08 + 50:01	4
Control group	35:08 + 51:01	30
Control group	35:08 + 51:08	2
Control group	35:08 + 52:01	1
Control group	35:08 + 55:01	7
Control group	35:08 + 56:01	5
Control group	35:08 + 57:01	19
Control group	35:08 + 57:03	2
Control group	35:08 + 58:01	7
Control group	35:11 + 44:03	1
Control group	35:30 + 44:03	1
Control group	35:36 + 44:02	1
Control group	37:01 + 37:01	7
Control group	37:01 + 38:01	35
Control group	37:01 + 39:01	14
Control group	37:01 + 39:06	6
Control group	37:01 + 39:24	1
Control group	37:01 + 40:01	80
Control group	37:01 + 40:02	17
Control group	37:01 + 41:01	3
Control group	37:01 + 41:02	7
Control group	37:01 + 44:02	111
Control group	37:01 + 44:03	55
Control group	37:01 + 44:05	4
Control group	37:01 + 45:01	3
Control group	37:01 + 47:01	9
Control group	37:01 + 49:01	25
Control group	37:01 + 50:01	19
Control group	37:01 + 51:01	68
Control group	37:01 + 51:07	1
Control group	37:01 + 51:08	2
Control group	37:01 + 52:01	9
Control group	37:01 + 53:01	4
Control group	37:01 + 55:01	15
Control group	37:01 + 56:01	8
Control group	37:01 + 57:01	52
Control group	37:01 + 58:01	17
Control group	37:01 + 73:01	2
Control group	38:01 + 38:01	37
Control group	38:01 + 39:01	23
Control group	38:01 + 39:06	8
Control group	38:01 + 39:10	1
Control group	38:01 + 39:24	2
Control group	38:01 + 39:31	1
Control group	38:01 + 40:01	114
Control group	38:01 + 40:02	33
Control group	38:01 + 40:06	2
Control group	38:01 + 41:01	9
Control group	38:01 + 41:02	19
Control group	38:01 + 42:02	1
Control group	38:01 + 44:02	147
Control group	38:01 + 44:03	79
Control group	38:01 + 44:05	9
Control group	38:01 + 44:06	1
Control group	38:01 + 45:01	13
Control group	38:01 + 47:01	3
Control group	38:01 + 49:01	19
Control group	38:01 + 50:01	23
Control group	38:01 + 51:01	116
Control group	38:01 + 51:05	1
Control group	38:01 + 51:07	1
Control group	38:01 + 51:08	3
Control group	38:01 + 51:22	1
Control group	38:01 + 52:01	18
Control group	38:01 + 53:01	3
Control group	38:01 + 54:01	1
Control group	38:01 + 55:01	27
Control group	38:01 + 56:01	13
Control group	38:01 + 57:01	57
Control group	38:01 + 57:02	1
Control group	38:01 + 57:03	2
Control group	38:01 + 58:01	14
Control group	38:01 + 73:01	2
Control group	38:09 + 15:01	1
Control group	39:01 + 39:01	13
Control group	39:01 + 39:06	6
Control group	39:01 + 40:01	80
Control group	39:01 + 40:02	18
Control group	39:01 + 41:01	2
Control group	39:01 + 41:02	13
Control group	39:01 + 44:02	104
Control group	39:01 + 44:03	51
Control group	39:01 + 44:04	1
Control group	39:01 + 44:05	7
Control group	39:01 + 45:01	5
Control group	39:01 + 47:01	5
Control group	39:01 + 49:01	20
Control group	39:01 + 50:01	21
Control group	39:01 + 50:02	1
Control group	39:01 + 51:01	84
Control group	39:01 + 51:05	1
Control group	39:01 + 51:07	1
Control group	39:01 + 51:08	2
Control group	39:01 + 51:50	1
Control group	39:01 + 52:01	13
Control group	39:01 + 53:01	2
Control group	39:01 + 55:01	19
Control group	39:01 + 56:01	6
Control group	39:01 + 57:01	51
Control group	39:01 + 57:02	1
Control group	39:01 + 57:03	2
Control group	39:01 + 58:01	8
Control group	39:01 + 73:01	1
Control group	39:05 + 44:02	1
Control group	39:06 + 39:24	2
Control group	39:06 + 40:01	24
Control group	39:06 + 40:02	13
Control group	39:06 + 40:06	1
Control group	39:06 + 41:01	1
Control group	39:06 + 41:02	2
Control group	39:06 + 44:02	42
Control group	39:06 + 44:03	27
Control group	39:06 + 44:05	3
Control group	39:06 + 45:01	1
Control group	39:06 + 49:01	9
Control group	39:06 + 50:01	7
Control group	39:06 + 51:01	46
Control group	39:06 + 51:07	1
Control group	39:06 + 51:08	4
Control group	39:06 + 52:01	4
Control group	39:06 + 53:01	4
Control group	39:06 + 55:01	7
Control group	39:06 + 56:01	4
Control group	39:06 + 57:01	22
Control group	39:06 + 58:01	5
Control group	39:08 + 15:10	1
Control group	39:10 + 40:01	1
Control group	39:10 + 44:03	2
Control group	39:24 + 14:02	2
Control group	39:24 + 15:01	1
Control group	39:24 + 40:01	2
Control group	39:24 + 40:02	1
Control group	39:24 + 44:02	3
Control group	39:24 + 44:03	1
Control group	39:24 + 47:01	1
Control group	39:24 + 49:01	1
Control group	39:24 + 51:01	1
Control group	39:24 + 52:01	1
Control group	39:24 + 53:01	1
Control group	39:24 + 57:01	6
Control group	40:01 + 40:01	160
Control group	40:01 + 40:02	85
Control group	40:01 + 40:06	3
Control group	40:01 + 41:01	22
Control group	40:01 + 41:02	31
Control group	40:01 + 42:02	1
Control group	40:01 + 44:02	431
Control group	40:01 + 44:03	237
Control group	40:01 + 45:01	17
Control group	40:01 + 46:01	1
Control group	40:01 + 47:01	15
Control group	40:01 + 48:01	2
Control group	40:01 + 49:01	69
Control group	40:01 + 50:01	55
Control group	40:01 + 51:01	313
Control group	40:01 + 51:08	4
Control group	40:01 + 52:01	38
Control group	40:01 + 53:01	21
Control group	40:01 + 54:01	1
Control group	40:01 + 55:01	95
Control group	40:01 + 55:02	1
Control group	40:01 + 56:01	40
Control group	40:01 + 57:01	188
Control group	40:01 + 57:03	4
Control group	40:01 + 58:01	60
Control group	40:01 + 67:01	1
Control group	40:01 + 73:01	3
Control group	40:02 + 40:02	9
Control group	40:02 + 41:01	8
Control group	40:02 + 41:02	13
Control group	40:02 + 44:02	136
Control group	40:02 + 44:03	67
Control group	40:02 + 45:01	4
Control group	40:02 + 47:01	7
Control group	40:02 + 49:01	29
Control group	40:02 + 50:01	15
Control group	40:02 + 51:01	91
Control group	40:02 + 51:08	2
Control group	40:02 + 52:01	10
Control group	40:02 + 53:01	4
Control group	40:02 + 55:01	19
Control group	40:02 + 56:01	15
Control group	40:02 + 57:01	59
Control group	40:02 + 57:03	1
Control group	40:02 + 58:01	10
Control group	40:02 + 58:02	1
Control group	40:04 + 56:01	1
Control group	40:06 + 44:02	1
Control group	40:06 + 45:01	1
Control group	40:06 + 48:01	1
Control group	40:06 + 50:01	1
Control group	40:06 + 51:01	1
Control group	40:06 + 52:01	2
Control group	40:06 + 55:01	1
Control group	40:06 + 58:01	1
Control group	40:07 + 15:16	1
Control group	40:42 + 15:01	1
Control group	40:42 + 55:01	1
Control group	40:42 + 58:01	1
Control group	40:49 + 40:01	1
Control group	41:01 + 41:02	2
Control group	41:01 + 44:02	20
Control group	41:01 + 44:03	18
Control group	41:01 + 44:04	1
Control group	41:01 + 45:01	1
Control group	41:01 + 49:01	5
Control group	41:01 + 50:01	7
Control group	41:01 + 51:01	22
Control group	41:01 + 51:07	2
Control group	41:01 + 51:08	1
Control group	41:01 + 52:01	8
Control group	41:01 + 53:01	1
Control group	41:01 + 55:01	11
Control group	41:01 + 56:01	5
Control group	41:01 + 57:01	11
Control group	41:01 + 58:01	1
Control group	41:02 + 41:02	4
Control group	41:02 + 42:01	1
Control group	41:02 + 44:02	47
Control group	41:02 + 44:03	19
Control group	41:02 + 44:04	2
Control group	41:02 + 44:05	1
Control group	41:02 + 45:01	4
Control group	41:02 + 47:01	1
Control group	41:02 + 49:01	8
Control group	41:02 + 50:01	4
Control group	41:02 + 50:02	1
Control group	41:02 + 51:01	34
Control group	41:02 + 51:05	1
Control group	41:02 + 51:08	1
Control group	41:02 + 52:01	3
Control group	41:02 + 53:01	2
Control group	41:02 + 55:01	7
Control group	41:02 + 56:01	2
Control group	41:02 + 57:01	17
Control group	41:02 + 57:03	1
Control group	41:02 + 58:01	6
Control group	41:02 + 73:01	1
Control group	42:01 + 44:02	1
Control group	42:01 + 51:01	2
Control group	42:01 + 55:01	1
Control group	42:01 + 57:01	1
Control group	42:02 + 44:02	2
Control group	42:02 + 44:03	1
Control group	42:02 + 48:01	1
Control group	42:02 + 49:01	1
Control group	42:02 + 57:03	1
Control group	42:05 + 49:01	1
Control group	44:02 + 44:02	302
Control group	44:02 + 44:03	312
Control group	44:02 + 44:04	9
Control group	44:02 + 44:05	48
Control group	44:02 + 44:06	1
Control group	44:02 + 44:13	1
Control group	44:02 + 45:01	36
Control group	44:02 + 47:01	18
Control group	44:02 + 48:01	5
Control group	44:02 + 49:01	104
Control group	44:02 + 50:01	81
Control group	44:02 + 50:02	1
Control group	44:02 + 51:01	456
Control group	44:02 + 51:05	5
Control group	44:02 + 51:07	6
Control group	44:02 + 51:08	8
Control group	44:02 + 51:61	1
Control group	44:02 + 52:01	65
Control group	44:02 + 53:01	21
Control group	44:02 + 55:01	111
Control group	44:02 + 56:01	64
Control group	44:02 + 57:01	292
Control group	44:02 + 57:02	1
Control group	44:02 + 57:03	7
Control group	44:02 + 57:14	1
Control group	44:02 + 58:01	73
Control group	44:02 + 58:02	1
Control group	44:02 + 67:01	1
Control group	44:02 + 73:01	7
Control group	44:02 + 81:01	1
Control group	44:03 + 44:03	81
Control group	44:03 + 44:04	1
Control group	44:03 + 44:05	22
Control group	44:03 + 44:74	1
Control group	44:03 + 45:01	12
Control group	44:03 + 46:01	1
Control group	44:03 + 47:01	10
Control group	44:03 + 48:01	2
Control group	44:03 + 49:01	56
Control group	44:03 + 50:01	38
Control group	44:03 + 51:01	242
Control group	44:03 + 51:05	3
Control group	44:03 + 51:07	8
Control group	44:03 + 51:08	6
Control group	44:03 + 52:01	31
Control group	44:03 + 53:01	16
Control group	44:03 + 55:01	58
Control group	44:03 + 56:01	44
Control group	44:03 + 57:01	153
Control group	44:03 + 57:02	1
Control group	44:03 + 57:03	2
Control group	44:03 + 57:15	1
Control group	44:03 + 58:01	30
Control group	44:03 + 73:01	5
Control group	44:04 + 15:01	4
Control group	44:04 + 15:17	1
Control group	44:04 + 40:01	7
Control group	44:04 + 40:02	2
Control group	44:04 + 49:01	2
Control group	44:04 + 50:01	1
Control group	44:04 + 51:01	3
Control group	44:04 + 52:01	1
Control group	44:04 + 55:01	3
Control group	44:05 + 14:01	2
Control group	44:05 + 14:02	8
Control group	44:05 + 15:01	34
Control group	44:05 + 15:17	2
Control group	44:05 + 15:18	2
Control group	44:05 + 40:01	20
Control group	44:05 + 40:02	7
Control group	44:05 + 44:05	2
Control group	44:05 + 45:01	1
Control group	44:05 + 47:01	3
Control group	44:05 + 49:01	6
Control group	44:05 + 50:01	5
Control group	44:05 + 51:01	30
Control group	44:05 + 52:01	8
Control group	44:05 + 53:01	1
Control group	44:05 + 55:01	6
Control group	44:05 + 56:01	9
Control group	44:05 + 57:01	13
Control group	44:05 + 58:01	4
Control group	44:06 + 51:01	1
Control group	44:103 + 57:01	1
Control group	44:17 + 50:01	1
Control group	44:29 + 50:01	1
Control group	44:29 + 51:01	1
Control group	44:74 + 51:01	1
Control group	44:77 + 15:01	1
Control group	44:92 + 55:01	1
Control group	45:01 + 45:01	1
Control group	45:01 + 47:01	2
Control group	45:01 + 49:01	5
Control group	45:01 + 50:01	5
Control group	45:01 + 51:01	29
Control group	45:01 + 52:01	8
Control group	45:01 + 53:01	1
Control group	45:01 + 55:01	8
Control group	45:01 + 56:01	3
Control group	45:01 + 57:01	19
Control group	45:01 + 58:01	4
Control group	47:01 + 49:01	9
Control group	47:01 + 50:01	4
Control group	47:01 + 51:01	14
Control group	47:01 + 51:05	1
Control group	47:01 + 52:01	3
Control group	47:01 + 55:01	3
Control group	47:01 + 56:01	8
Control group	47:01 + 57:01	11
Control group	47:01 + 58:01	2
Control group	47:02 + 14:02	1
Control group	47:02 + 15:01	1
Control group	48:01 + 51:01	3
Control group	48:01 + 51:05	1
Control group	48:01 + 52:01	1
Control group	48:01 + 55:01	1
Control group	48:01 + 57:01	1
Control group	49:01 + 49:01	7
Control group	49:01 + 50:01	6
Control group	49:01 + 51:01	85
Control group	49:01 + 51:07	3
Control group	49:01 + 51:08	3
Control group	49:01 + 51:105	1
Control group	49:01 + 52:01	15
Control group	49:01 + 53:01	3
Control group	49:01 + 55:01	18
Control group	49:01 + 56:01	19
Control group	49:01 + 57:01	43
Control group	49:01 + 57:02	2
Control group	49:01 + 58:01	11
Control group	50:01 + 50:01	9
Control group	50:01 + 51:01	56
Control group	50:01 + 52:01	8
Control group	50:01 + 53:01	4
Control group	50:01 + 55:01	13
Control group	50:01 + 56:01	7
Control group	50:01 + 57:01	27
Control group	50:01 + 58:01	9
Control group	50:02 + 15:01	3
Control group	50:02 + 51:01	1
Control group	50:09 + 51:01	1
Control group	50:12 + 58:01	1
Control group	51:01 + 15:01	1
Control group	51:01 + 40:02	1
Control group	51:01 + 51:01	162
Control group	51:01 + 51:07	2
Control group	51:01 + 51:08	8
Control group	51:01 + 52:01	52
Control group	51:01 + 53:01	18
Control group	51:01 + 55:01	94
Control group	51:01 + 56:01	60
Control group	51:01 + 57:01	198
Control group	51:01 + 57:02	1
Control group	51:01 + 57:03	9
Control group	51:01 + 58:01	46
Control group	51:01 + 73:01	6
Control group	51:01 + 78:02	1
Control group	51:05 + 14:02	1
Control group	51:05 + 15:01	3
Control group	51:05 + 15:10	1
Control group	51:05 + 40:01	2
Control group	51:05 + 51:05	1
Control group	51:05 + 52:01	1
Control group	51:05 + 55:01	1
Control group	51:07 + 14:01	2
Control group	51:07 + 15:01	3
Control group	51:07 + 15:18	1
Control group	51:07 + 40:01	7
Control group	51:07 + 40:02	1
Control group	51:07 + 57:01	4
Control group	51:08 + 52:01	3
Control group	51:08 + 55:01	2
Control group	51:08 + 57:01	3
Control group	51:50 + 53:01	1
Control group	51:NEW + 57:01	1
Control group	52:01 + 52:01	6
Control group	52:01 + 53:01	2
Control group	52:01 + 53:05	1
Control group	52:01 + 54:01	1
Control group	52:01 + 55:01	13
Control group	52:01 + 56:01	11
Control group	52:01 + 57:01	22
Control group	52:01 + 58:01	3
Control group	52:01 + 73:01	1
Control group	53:01 + 53:01	1
Control group	53:01 + 55:01	3
Control group	53:01 + 56:01	3
Control group	53:01 + 57:01	8
Control group	53:01 + 58:01	3
Control group	53:05 + 40:01	1
Control group	54:01 + 57:01	1
Control group	55:01 + 55:01	12
Control group	55:01 + 56:01	12
Control group	55:01 + 57:01	47
Control group	55:01 + 57:03	1
Control group	55:01 + 58:01	9
Control group	55:01 + 73:01	1
Control group	55:02 + 58:01	1
Control group	55:09 + 44:02	1
Control group	56:01 + 40:01	1
Control group	56:01 + 56:01	2
Control group	56:01 + 57:01	34
Control group	56:01 + 58:01	3
Control group	56:01 + 67:01	1
Control group	56:01 + 73:01	1
Control group	57:01 + 57:01	50
Control group	57:01 + 57:03	4
Control group	57:01 + 58:01	29
Control group	57:01 + 73:01	3
Control group	57:02 + 14:01	1
Control group	57:02 + 15:01	1
Control group	57:02 + 40:01	1
Control group	57:03 + 58:01	1
Control group	57:15 + 40:01	1
Control group	58:01 + 58:01	2
Control group	58:01 + 73:01	1
Control group	NA:NA + NA:NA	874

## Sheet: HLA C diplotype
source	diplotype_C	Freq
AML patients	01:02 + 01:02	3
AML patients	01:02 + 02:02	10
AML patients	01:02 + 03:03	8
AML patients	01:02 + 03:04	9
AML patients	01:02 + 04:01	16
AML patients	01:02 + 05:01	10
AML patients	01:02 + 06:02	15
AML patients	01:02 + 07:01	13
AML patients	01:02 + 07:02	15
AML patients	01:02 + 07:04	1
AML patients	01:02 + 12:02	1
AML patients	01:02 + 12:03	10
AML patients	01:02 + 14:02	4
AML patients	01:02 + 15:02	4
AML patients	01:02 + 16:04	1
AML patients	01:02 + 17:01	2
AML patients	02:02 + 02:02	9
AML patients	02:02 + 03:02	1
AML patients	02:02 + 03:03	11
AML patients	02:02 + 03:04	18
AML patients	02:02 + 04:01	22
AML patients	02:02 + 05:01	15
AML patients	02:02 + 06:02	16
AML patients	02:02 + 07:01	32
AML patients	02:02 + 07:02	21
AML patients	02:02 + 07:04	2
AML patients	02:02 + 08:02	8
AML patients	02:02 + 12:02	4
AML patients	02:02 + 12:03	11
AML patients	02:02 + 14:02	4
AML patients	02:02 + 15:02	3
AML patients	02:02 + 16:01	3
AML patients	02:06 + 07:02	1
AML patients	02:10 + 07:01	1
AML patients	03:02 + 04:01	1
AML patients	03:02 + 05:01	3
AML patients	03:02 + 06:02	3
AML patients	03:02 + 07:01	2
AML patients	03:02 + 07:02	1
AML patients	03:02 + 08:02	1
AML patients	03:02 + 12:03	2
AML patients	03:02 + 16:01	1
AML patients	03:03 + 03:03	4
AML patients	03:03 + 03:04	19
AML patients	03:03 + 04:01	28
AML patients	03:03 + 05:01	17
AML patients	03:03 + 06:02	22
AML patients	03:03 + 07:01	27
AML patients	03:03 + 07:02	30
AML patients	03:03 + 07:04	5
AML patients	03:03 + 08:02	1
AML patients	03:03 + 12:02	4
AML patients	03:03 + 12:03	6
AML patients	03:03 + 14:02	2
AML patients	03:03 + 15:02	3
AML patients	03:03 + 15:05	1
AML patients	03:03 + 16:01	2
AML patients	03:03 + 16:02	1
AML patients	03:04 + 03:04	8
AML patients	03:04 + 04:01	16
AML patients	03:04 + 05:01	17
AML patients	03:04 + 06:02	21
AML patients	03:04 + 07:01	29
AML patients	03:04 + 07:02	40
AML patients	03:04 + 07:04	5
AML patients	03:04 + 08:02	5
AML patients	03:04 + 12:02	2
AML patients	03:04 + 12:03	14
AML patients	03:04 + 14:02	4
AML patients	03:04 + 15:02	3
AML patients	03:04 + 15:05	2
AML patients	03:04 + 16:01	4
AML patients	03:04 + 16:04	1
AML patients	03:04 + 17:01	5
AML patients	04:01 + 04:01	21
AML patients	04:01 + 05:01	23
AML patients	04:01 + 06:02	45
AML patients	04:01 + 07:01	67
AML patients	04:01 + 07:02	53
AML patients	04:01 + 07:04	9
AML patients	04:01 + 08:02	6
AML patients	04:01 + 12:02	1
AML patients	04:01 + 12:03	30
AML patients	04:01 + 14:02	3
AML patients	04:01 + 15:02	10
AML patients	04:01 + 15:05	2
AML patients	04:01 + 15:09	1
AML patients	04:01 + 16:01	9
AML patients	04:01 + 16:04	1
AML patients	04:01 + 17:01	5
AML patients	05:01 + 05:01	6
AML patients	05:01 + 05:13	1
AML patients	05:01 + 06:02	19
AML patients	05:01 + 07:01	31
AML patients	05:01 + 07:02	38
AML patients	05:01 + 07:04	5
AML patients	05:01 + 07:40	1
AML patients	05:01 + 08:02	9
AML patients	05:01 + 12:02	3
AML patients	05:01 + 12:03	15
AML patients	05:01 + 14:02	3
AML patients	05:01 + 14:03	1
AML patients	05:01 + 15:02	5
AML patients	05:01 + 15:05	1
AML patients	05:01 + 16:01	7
AML patients	05:01 + 16:02	4
AML patients	05:01 + 16:04	1
AML patients	05:01 + 17:01	3
AML patients	06:02 + 06:02	10
AML patients	06:02 + 07:01	51
AML patients	06:02 + 07:02	52
AML patients	06:02 + 07:04	4
AML patients	06:02 + 08:02	6
AML patients	06:02 + 12:02	3
AML patients	06:02 + 12:03	26
AML patients	06:02 + 14:02	2
AML patients	06:02 + 15:02	9
AML patients	06:02 + 16:01	13
AML patients	06:02 + 16:02	1
AML patients	06:02 + 17:01	1
AML patients	06:02 + 18:01	1
AML patients	07:01 + 07:01	35
AML patients	07:01 + 07:02	63
AML patients	07:01 + 07:04	11
AML patients	07:01 + 08:02	14
AML patients	07:01 + 12:02	4
AML patients	07:01 + 12:03	33
AML patients	07:01 + 14:02	13
AML patients	07:01 + 15:02	8
AML patients	07:01 + 15:04	1
AML patients	07:01 + 15:05	3
AML patients	07:01 + 15:06	1
AML patients	07:01 + 15:11	1
AML patients	07:01 + 16:01	12
AML patients	07:01 + 16:02	1
AML patients	07:01 + 16:04	2
AML patients	07:01 + 17:01	6
AML patients	07:02 + 07:02	39
AML patients	07:02 + 07:04	1
AML patients	07:02 + 08:02	10
AML patients	07:02 + 12:02	5
AML patients	07:02 + 12:03	22
AML patients	07:02 + 12:05	1
AML patients	07:02 + 14:02	2
AML patients	07:02 + 14:05	1
AML patients	07:02 + 15:02	11
AML patients	07:02 + 15:05	2
AML patients	07:02 + 16:01	6
AML patients	07:02 + 16:02	2
AML patients	07:02 + 16:04	2
AML patients	07:02 + 17:01	7
AML patients	07:04 + 07:02	5
AML patients	07:04 + 07:04	1
AML patients	07:04 + 08:02	1
AML patients	07:04 + 12:02	2
AML patients	07:04 + 12:03	7
AML patients	07:04 + 16:02	1
AML patients	07:04 + 17:01	1
AML patients	08:01 + 17:01	1
AML patients	08:02 + 08:02	5
AML patients	08:02 + 12:02	1
AML patients	08:02 + 12:03	2
AML patients	08:02 + 14:02	1
AML patients	08:02 + 15:02	1
AML patients	08:02 + 16:01	2
AML patients	08:02 + 16:02	1
AML patients	12:02 + 12:03	4
AML patients	12:02 + 16:01	1
AML patients	12:03 + 12:03	6
AML patients	12:03 + 14:02	4
AML patients	12:03 + 15:02	8
AML patients	12:03 + 16:01	1
AML patients	12:03 + 16:02	1
AML patients	12:03 + 16:04	2
AML patients	12:03 + 17:01	3
AML patients	14:02 + 14:02	1
AML patients	14:02 + 15:02	1
AML patients	14:02 + 16:01	2
AML patients	14:02 + 17:01	2
AML patients	15:02 + 15:02	2
AML patients	15:02 + 16:01	1
AML patients	15:04 + 16:02	1
AML patients	15:05 + 16:02	1
AML patients	16:01 + 16:01	1
AML patients	16:04 + 17:01	1
AML patients	NA:NA + NA:NA	11
Control group	01:02 + 01:02	67
Control group	01:02 + 02:02	185
Control group	01:02 + 02:06	1
Control group	01:02 + 02:10	2
Control group	01:02 + 03:02	7
Control group	01:02 + 03:03	219
Control group	01:02 + 03:04	285
Control group	01:02 + 03:53	1
Control group	01:02 + 04:01	428
Control group	01:02 + 05:01	263
Control group	01:02 + 06:02	381
Control group	01:02 + 06:14	1
Control group	01:02 + 07:01	521
Control group	01:02 + 07:02	534
Control group	01:02 + 07:04	64
Control group	01:02 + 07:19	1
Control group	01:02 + 07:40	2
Control group	01:02 + 07:46	1
Control group	01:02 + 07:68	1
Control group	01:02 + 08:02	84
Control group	01:02 + 08:03	1
Control group	01:02 + 12:02	40
Control group	01:02 + 12:03	198
Control group	01:02 + 12:13	1
Control group	01:02 + 14:02	54
Control group	01:02 + 14:03	2
Control group	01:02 + 15:02	97
Control group	01:02 + 15:04	1
Control group	01:02 + 15:05	14
Control group	01:02 + 15:11	1
Control group	01:02 + 16:01	75
Control group	01:02 + 16:02	18
Control group	01:02 + 16:04	3
Control group	01:02 + 17:01	36
Control group	01:07 + 03:04	1
Control group	01:07 + 04:01	1
Control group	01:07 + 07:01	1
Control group	01:22 + 07:02	1
Control group	01:32 + 08:02	1
Control group	01:59 + 12:02	1
Control group	02:02 + 02:02	140
Control group	02:02 + 02:06	1
Control group	02:02 + 02:10	2
Control group	02:02 + 03:02	13
Control group	02:02 + 03:03	333
Control group	02:02 + 03:04	465
Control group	02:02 + 03:07	1
Control group	02:02 + 03:44	2
Control group	02:02 + 04:01	617
Control group	02:02 + 04:03	2
Control group	02:02 + 05:01	371
Control group	02:02 + 06:02	518
Control group	02:02 + 07:01	882
Control group	02:02 + 07:02	779
Control group	02:02 + 07:04	133
Control group	02:02 + 07:07	1
Control group	02:02 + 07:19	1
Control group	02:02 + 07:22	1
Control group	02:02 + 08:01	1
Control group	02:02 + 08:02	129
Control group	02:02 + 08:03	2
Control group	02:02 + 08:15	1
Control group	02:02 + 12:02	48
Control group	02:02 + 12:03	312
Control group	02:02 + 12:05	1
Control group	02:02 + 14:02	82
Control group	02:02 + 14:03	2
Control group	02:02 + 15:02	129
Control group	02:02 + 15:04	2
Control group	02:02 + 15:05	20
Control group	02:02 + 15:09	1
Control group	02:02 + 16:01	132
Control group	02:02 + 16:02	18
Control group	02:02 + 16:04	5
Control group	02:02 + 17:01	35
Control group	02:06 + 03:04	2
Control group	02:06 + 04:01	2
Control group	02:06 + 06:02	2
Control group	02:06 + 07:01	2
Control group	02:06 + 08:02	1
Control group	02:06 + 12:03	1
Control group	02:06 + 14:02	2
Control group	02:06 + 16:01	1
Control group	02:07 + 07:01	1
Control group	02:10 + 03:03	3
Control group	02:10 + 03:04	5
Control group	02:10 + 04:01	3
Control group	02:10 + 05:01	4
Control group	02:10 + 06:02	9
Control group	02:10 + 06:14	1
Control group	02:10 + 07:01	4
Control group	02:10 + 07:02	5
Control group	02:10 + 12:03	2
Control group	02:10 + 14:02	1
Control group	02:10 + 15:02	2
Control group	02:10 + 16:01	1
Control group	02:10 + 17:01	1
Control group	02:13 + 07:02	1
Control group	02:16 + 06:02	1
Control group	02:24 + 07:01	1
Control group	02:25Q + 07:02	1
Control group	02:32 + 14:02	1
Control group	02:38 + 03:04	1
Control group	02:40 + 07:01	1
Control group	02:44 + 12:03	1
Control group	02:52N + 07:02	1
Control group	02:87 + 07:01	1
Control group	03:02 + 03:03	20
Control group	03:02 + 03:04	44
Control group	03:02 + 04:01	46
Control group	03:02 + 05:01	23
Control group	03:02 + 06:02	34
Control group	03:02 + 07:01	52
Control group	03:02 + 07:02	59
Control group	03:02 + 07:04	11
Control group	03:02 + 08:02	4
Control group	03:02 + 12:02	1
Control group	03:02 + 12:03	15
Control group	03:02 + 14:02	9
Control group	03:02 + 15:02	5
Control group	03:02 + 15:05	2
Control group	03:02 + 16:01	9
Control group	03:02 + 16:02	1
Control group	03:02 + 17:01	3
Control group	03:03 + 03:03	173
Control group	03:03 + 03:04	501
Control group	03:03 + 04:01	651
Control group	03:03 + 04:06	1
Control group	03:03 + 05:01	407
Control group	03:03 + 06:02	572
Control group	03:03 + 07:01	909
Control group	03:03 + 07:04	127
Control group	03:03 + 07:19	1
Control group	03:03 + 08:01	2
Control group	03:03 + 08:02	129
Control group	03:03 + 08:03	1
Control group	03:03 + 12:02	54
Control group	03:03 + 12:03	307
Control group	03:03 + 12:16	1
Control group	03:03 + 14:02	68
Control group	03:03 + 14:05	3
Control group	03:03 + 14:11	1
Control group	03:03 + 15:02	110
Control group	03:03 + 15:05	27
Control group	03:03 + 15:06	1
Control group	03:03 + 15:09	1
Control group	03:03 + 16:01	134
Control group	03:03 + 16:02	23
Control group	03:03 + 16:04	11
Control group	03:03 + 17:01	60
Control group	03:04 + 03:04	345
Control group	03:04 + 04:01	997
Control group	03:04 + 05:01	596
Control group	03:04 + 05:09	1
Control group	03:04 + 06:02	829
Control group	03:04 + 06:18	1
Control group	03:04 + 07:01	1312
Control group	03:04 + 07:02	1232
Control group	03:04 + 07:04	175
Control group	03:04 + 07:07	1
Control group	03:04 + 07:36	1
Control group	03:04 + 07:46	1
Control group	03:04 + 07:53	1
Control group	03:04 + 08:01	4
Control group	03:04 + 08:02	194
Control group	03:04 + 08:03	2
Control group	03:04 + 12:02	59
Control group	03:04 + 12:03	506
Control group	03:04 + 12:05	1
Control group	03:04 + 12:16	2
Control group	03:04 + 14:02	114
Control group	03:04 + 14:03	1
Control group	03:04 + 14:04	1
Control group	03:04 + 14:05	1
Control group	03:04 + 14:11	1
Control group	03:04 + 15:02	205
Control group	03:04 + 15:04	3
Control group	03:04 + 15:05	33
Control group	03:04 + 15:06	4
Control group	03:04 + 15:24	1
Control group	03:04 + 16:01	200
Control group	03:04 + 16:02	33
Control group	03:04 + 16:04	7
Control group	03:04 + 16:14	1
Control group	03:04 + 17:01	88
Control group	03:04 + 18:01	2
Control group	03:07 + 14:02	1
Control group	03:113 + 06:02	1
Control group	03:136 + 06:02	1
Control group	03:14 + 04:01	1
Control group	03:16 + 06:02	1
Control group	03:35 + 06:02	1
Control group	03:43 + 06:02	1
Control group	03:44 + 05:01	1
Control group	03:44 + 06:02	2
Control group	03:44 + 12:03	1
Control group	03:NEW + 03:03	1
Control group	03:NEW + 07:01	1
Control group	03:NEW + 14:02	1
Control group	04:01 + 04:01	678
Control group	04:01 + 04:03	2
Control group	04:01 + 04:201	1
Control group	04:01 + 05:01	751
Control group	04:01 + 05:16	1
Control group	04:01 + 06:02	1154
Control group	04:01 + 07:01	1834
Control group	04:01 + 07:02	1671
Control group	04:01 + 07:04	226
Control group	04:01 + 07:12	2
Control group	04:01 + 07:15	2
Control group	04:01 + 07:181	1
Control group	04:01 + 07:40	1
Control group	04:01 + 07:46	1
Control group	04:01 + 07:49	1
Control group	04:01 + 07:548	1
Control group	04:01 + 07:79	1
Control group	04:01 + 07:92	1
Control group	04:01 + 08:01	2
Control group	04:01 + 08:02	262
Control group	04:01 + 08:03	1
Control group	04:01 + 08:28	1
Control group	04:01 + 12:02	78
Control group	04:01 + 12:03	671
Control group	04:01 + 12:05	1
Control group	04:01 + 12:24	1
Control group	04:01 + 14:02	153
Control group	04:01 + 14:03	1
Control group	04:01 + 14:04	1
Control group	04:01 + 15:02	285
Control group	04:01 + 15:04	5
Control group	04:01 + 15:05	53
Control group	04:01 + 15:06	3
Control group	04:01 + 15:09	3
Control group	04:01 + 15:10	1
Control group	04:01 + 16:01	243
Control group	04:01 + 16:02	41
Control group	04:01 + 16:04	10
Control group	04:01 + 16:13	1
Control group	04:01 + 17:01	97
Control group	04:03 + 05:01	2
Control group	04:03 + 06:02	4
Control group	04:03 + 07:01	2
Control group	04:03 + 07:02	2
Control group	04:03 + 12:03	1
Control group	04:03 + 15:05	1
Control group	04:11 + 07:02	2
Control group	04:16 + 06:02	1
Control group	04:228 + 07:01	1
Control group	04:47 + 07:02	1
Control group	04:78 + 07:01	1
Control group	05:01 + 05:01	205
Control group	05:01 + 05:98	1
Control group	05:01 + 06:02	728
Control group	05:01 + 06:23	1
Control group	05:01 + 07:01	1142
Control group	05:01 + 07:02	1015
Control group	05:01 + 07:04	141
Control group	05:01 + 07:19	1
Control group	05:01 + 07:25	1
Control group	05:01 + 07:68	1
Control group	05:01 + 07:NEW	1
Control group	05:01 + 08:01	2
Control group	05:01 + 08:02	152
Control group	05:01 + 08:03	2
Control group	05:01 + 12:02	51
Control group	05:01 + 12:03	371
Control group	05:01 + 12:16	1
Control group	05:01 + 12:30	1
Control group	05:01 + 12:62	1
Control group	05:01 + 14:02	85
Control group	05:01 + 14:03	3
Control group	05:01 + 14:04	1
Control group	05:01 + 14:11	1
Control group	05:01 + 15:02	189
Control group	05:01 + 15:04	3
Control group	05:01 + 15:05	20
Control group	05:01 + 15:06	2
Control group	05:01 + 15:09	1
Control group	05:01 + 15:11	1
Control group	05:01 + 16:01	171
Control group	05:01 + 16:02	22
Control group	05:01 + 16:04	9
Control group	05:01 + 17:01	54
Control group	05:01 + 18:01	2
Control group	05:08 + 15:02	1
Control group	05:28 + 07:01	1
Control group	05:29 + 07:01	2
Control group	05:39 + 16:01	1
Control group	06:02 + 06:02	530
Control group	06:02 + 06:04	2
Control group	06:02 + 06:23	1
Control group	06:02 + 06:28	1
Control group	06:02 + 07:01	1531
Control group	06:02 + 07:02	1436
Control group	06:02 + 07:04	201
Control group	06:02 + 07:10	1
Control group	06:02 + 07:19	2
Control group	06:02 + 07:25	1
Control group	06:02 + 07:46	2
Control group	06:02 + 08:02	219
Control group	06:02 + 08:03	3
Control group	06:02 + 12:02	79
Control group	06:02 + 12:03	569
Control group	06:02 + 12:05	1
Control group	06:02 + 12:16	1
Control group	06:02 + 14:02	133
Control group	06:02 + 14:03	2
Control group	06:02 + 14:04	1
Control group	06:02 + 14:11	2
Control group	06:02 + 15:02	232
Control group	06:02 + 15:04	5
Control group	06:02 + 15:05	29
Control group	06:02 + 15:06	1
Control group	06:02 + 15:09	2
Control group	06:02 + 15:11	1
Control group	06:02 + 15:69	1
Control group	06:02 + 15:NEW	1
Control group	06:02 + 16:01	227
Control group	06:02 + 16:02	40
Control group	06:02 + 16:04	12
Control group	06:02 + 16:18	1
Control group	06:02 + 17:01	76
Control group	06:02 + 18:01	1
Control group	06:04 + 07:01	1
Control group	06:04 + 07:02	1
Control group	06:04 + 12:03	1
Control group	06:127 + 07:01	1
Control group	06:14 + 07:02	1
Control group	06:14 + 07:04	1
Control group	06:18 + 16:01	1
Control group	06:23 + 03:03	1
Control group	06:30 + 12:03	1
Control group	07:01 + 07:01	1174
Control group	07:01 + 07:02	2262
Control group	07:01 + 07:04	322
Control group	07:01 + 07:07	1
Control group	07:01 + 07:10	1
Control group	07:01 + 07:12	3
Control group	07:01 + 07:22	3
Control group	07:01 + 07:257	1
Control group	07:01 + 07:36	1
Control group	07:01 + 07:46	1
Control group	07:01 + 07:68	1
Control group	07:01 + 08:01	4
Control group	07:01 + 08:02	350
Control group	07:01 + 08:03	2
Control group	07:01 + 12:02	143
Control group	07:01 + 12:03	854
Control group	07:01 + 12:05	2
Control group	07:01 + 12:43	1
Control group	07:01 + 14:02	194
Control group	07:01 + 14:03	3
Control group	07:01 + 14:04	2
Control group	07:01 + 14:11	1
Control group	07:01 + 15:02	401
Control group	07:01 + 15:04	7
Control group	07:01 + 15:05	42
Control group	07:01 + 15:06	2
Control group	07:01 + 15:09	3
Control group	07:01 + 15:11	1
Control group	07:01 + 15:24	1
Control group	07:01 + 16:01	375
Control group	07:01 + 16:02	51
Control group	07:01 + 16:04	14
Control group	07:01 + 16:38	1
Control group	07:01 + 17:01	161
Control group	07:01 + 18:01	2
Control group	07:02 + 03:03	880
Control group	07:02 + 07:02	1046
Control group	07:02 + 08:01	2
Control group	07:02 + 08:02	355
Control group	07:02 + 08:03	3
Control group	07:02 + 12:02	125
Control group	07:02 + 12:03	791
Control group	07:02 + 12:04	1
Control group	07:02 + 12:05	2
Control group	07:02 + 12:141	1
Control group	07:02 + 14:02	166
Control group	07:02 + 14:03	3
Control group	07:02 + 15:02	350
Control group	07:02 + 15:04	4
Control group	07:02 + 15:05	57
Control group	07:02 + 15:06	2
Control group	07:02 + 15:11	1
Control group	07:02 + 16:01	345
Control group	07:02 + 16:02	64
Control group	07:02 + 16:04	28
Control group	07:02 + 16:18	1
Control group	07:02 + 17:01	117
Control group	07:02 + 18:01	5
Control group	07:04 + 07:02	322
Control group	07:04 + 07:04	25
Control group	07:04 + 07:10	1
Control group	07:04 + 08:02	47
Control group	07:04 + 08:03	1
Control group	07:04 + 12:02	18
Control group	07:04 + 12:03	102
Control group	07:04 + 14:02	25
Control group	07:04 + 14:11	1
Control group	07:04 + 15:02	43
Control group	07:04 + 15:04	1
Control group	07:04 + 15:05	7
Control group	07:04 + 16:01	49
Control group	07:04 + 16:02	7
Control group	07:04 + 16:04	1
Control group	07:04 + 17:01	23
Control group	07:04 + 18:01	1
Control group	07:07 + 12:03	1
Control group	07:07 + 16:01	1
Control group	07:10 + 07:02	1
Control group	07:101 + 07:02	1
Control group	07:12 + 16:01	1
Control group	07:12 + 17:01	1
Control group	07:148 + 17:01	1
Control group	07:17 + 07:02	1
Control group	07:22 + 03:03	2
Control group	07:22 + 07:02	1
Control group	07:22 + 16:01	1
Control group	07:32N + 04:01	1
Control group	07:35 + 07:02	1
Control group	07:36 + 15:02	1
Control group	07:40 + 03:03	1
Control group	07:40 + 12:03	2
Control group	07:46 + 16:01	1
Control group	07:49 + 15:02	1
Control group	07:60 + 12:03	1
Control group	07:672N + 07:02	1
Control group	07:79 + 07:02	1
Control group	08:01 + 15:04	1
Control group	08:01 + 16:01	1
Control group	08:02 + 08:02	21
Control group	08:02 + 12:02	13
Control group	08:02 + 12:03	111
Control group	08:02 + 12:05	1
Control group	08:02 + 12:13	1
Control group	08:02 + 14:02	35
Control group	08:02 + 14:03	2
Control group	08:02 + 15:02	54
Control group	08:02 + 15:05	8
Control group	08:02 + 15:24	1
Control group	08:02 + 16:01	56
Control group	08:02 + 16:02	8
Control group	08:02 + 16:04	1
Control group	08:02 + 17:01	21
Control group	08:02 + 18:01	1
Control group	08:03 + 15:02	3
Control group	08:03 + 15:04	1
Control group	08:03 + 17:01	1
Control group	08:152 + 15:05	1
Control group	12:02 + 12:02	7
Control group	12:02 + 12:03	41
Control group	12:02 + 14:02	8
Control group	12:02 + 15:02	29
Control group	12:02 + 15:04	1
Control group	12:02 + 15:05	3
Control group	12:02 + 16:01	21
Control group	12:02 + 16:02	5
Control group	12:02 + 17:01	8
Control group	12:03 + 12:03	180
Control group	12:03 + 14:02	81
Control group	12:03 + 15:02	127
Control group	12:03 + 15:04	2
Control group	12:03 + 15:05	24
Control group	12:03 + 15:11	1
Control group	12:03 + 16:01	131
Control group	12:03 + 16:02	27
Control group	12:03 + 16:04	8
Control group	12:03 + 17:01	64
Control group	12:03 + 18:01	1
Control group	12:04 + 15:02	1
Control group	12:05 + 17:01	1
Control group	12:16 + 12:02	1
Control group	14:02 + 14:02	8
Control group	14:02 + 15:02	37
Control group	14:02 + 15:04	2
Control group	14:02 + 15:05	6
Control group	14:02 + 16:01	37
Control group	14:02 + 16:02	8
Control group	14:02 + 16:04	3
Control group	14:02 + 17:01	11
Control group	14:02 + 18:01	1
Control group	14:03 + 15:02	1
Control group	14:03 + 16:01	1
Control group	14:03 + 16:02	1
Control group	14:11 + 15:02	2
Control group	14:41 + 16:01	1
Control group	14:41 + 17:01	1
Control group	15:02 + 15:02	25
Control group	15:02 + 16:01	49
Control group	15:02 + 16:02	6
Control group	15:02 + 16:04	1
Control group	15:02 + 17:01	22
Control group	15:02 + 18:01	1
Control group	15:05 + 15:02	8
Control group	15:05 + 15:05	1
Control group	15:05 + 16:01	7
Control group	15:05 + 16:02	2
Control group	15:05 + 16:04	1
Control group	15:05 + 17:01	3
Control group	15:06 + 16:02	1
Control group	15:06 + 17:01	1
Control group	15:NEW + 07:02	1
Control group	16:01 + 16:01	24
Control group	16:01 + 16:02	11
Control group	16:01 + 16:04	3
Control group	16:01 + 17:01	20
Control group	16:02 + 16:02	3
Control group	16:02 + 16:04	1
Control group	16:02 + 17:01	3
Control group	17:01 + 17:01	6
Control group	NA:NA + NA:NA	595
